# Supplementary material for: Anion-templated hexagonal nanotubes
Source: Chem Sci. 2015 Aug 27;6(11):6245–9. doi: 10.1039/c5sc02577j (PMC6054046; doi:10.1039/c5sc02577j)
Supplement: Supplementary file 1 [file SC-006-C5SC02577J-s001.zip]

Archive with 2 entries (2 files):
- Supplementary Information.pdf
- Annotated checkCIF.pdf
