# Supplementary material for: Anion-templated hexagonal nanotubes
Source: Chem Sci. 2015 Aug 27;6(11):6245–9. doi: 10.1039/c5sc02577j (PMC6054046; doi:10.1039/c5sc02577j)
Supplement: Supplementary file 2 [file SC-006-C5SC02577J-s002.cif]

# Electronic Supplementary Material (ESI) for Chemical Science.
# This journal is © The Royal Society of Chemistry 2015

####################################################################### 
# 
# This file contains crystal structure data downloaded from the 
# Cambridge Structural Database (CSD) hosted by the Cambridge 
# Crystallographic Data Centre (CCDC).
# 
# Full information about CCDC data access policies and citation 
# guidelines are available at http://www.ccdc.cam.ac.uk/access/V1 
# 
# Audit and citation data items may have been added by the CCDC. 
# Please retain this information to preserve the provenance of 
# this file and to allow appropriate attribution of the data. 
# 
#######################################################################

data_TBA_fullsqueeze
_database_code_depnum_ccdc_archive 'CCDC 1400481'
_audit_update_record             
;
2015-05-11 deposited with the CCDC.
2015-08-20 downloaded from the CCDC.
;
#==============================================================================
# SQUEEZE RESULTS (APPEND TO CIF)
# Note: Data are Listed for all Voids in the P1 Unit Cell
# i.e. Centre of Gravity, Solvent Accessible Volume,
# Recovered number of Electrons in the Void and
# Details about the Squeezed Material

loop_
_platon_squeeze_void_nr
_platon_squeeze_void_average_x
_platon_squeeze_void_average_y
_platon_squeeze_void_average_z
_platon_squeeze_void_volume
_platon_squeeze_void_count_electrons
_platon_squeeze_void_content
1 -0.008 -0.006 -0.022 18545 12643 ' '
_platon_squeeze_details          
;
;

_exptl_special_details           
; 
 The crystal was 
placed in the cold stream of an Oxford 
Cryosystems open-flow nitrogen cryostat (Cosier & 
Glazer, 1986) with a nominal stability of 0.1K. 
 
Cosier, J. & Glazer, A.M., 1986. J. Appl. Cryst. 105-107. 
;

_refine_special_details          SQUEEZE

_cell_length_a                   40.346(14)
_cell_length_b                   40.346(14)
_cell_length_c                   17.984(6)
_cell_angle_alpha                90
_cell_angle_beta                 90
_cell_angle_gamma                120
_cell_volume                     25352(15)

_symmetry_cell_setting           trigonal
_symmetry_space_group_name_H-M   'P 3 c 1 '
_symmetry_space_group_name_Hall  'P 3 -2"c'

loop_
_symmetry_equiv_pos_as_xyz
x,y,z
-x+y,-x,z
x,x-y,z+1/2
-y,-x,z+1/2
-x+y,y,z+1/2
-y,x-y,z

loop_
_atom_type_symbol
_atom_type_scat_dispersion_real
_atom_type_scat_dispersion_imag
_atom_type_scat_Cromer_Mann_a1
_atom_type_scat_Cromer_Mann_b1
_atom_type_scat_Cromer_Mann_a2
_atom_type_scat_Cromer_Mann_b2
_atom_type_scat_Cromer_Mann_a3
_atom_type_scat_Cromer_Mann_b3
_atom_type_scat_Cromer_Mann_a4
_atom_type_scat_Cromer_Mann_b4
_atom_type_scat_Cromer_Mann_c
_atom_type_scat_source
C 0.0033 0.0016 2.3100 20.8439 1.0200 10.2075 1.5886 0.5687 0.8650 51.6512
0.2156 'International Tables Vol C 4.2.6.8 and 6.1.1.4'
H 0.0000 0.0000 0.4930 10.5109 0.3229 26.1257 0.1402 3.1424 0.0408 57.7998
0.0030 'International Tables Vol C 4.2.6.8 and 6.1.1.4'
Br -0.2901 2.4595 17.1789 2.1723 5.2358 16.5796 5.6377 0.2609 3.9851 41.4328
2.9557 'International Tables Vol C 4.2.6.8 and 6.1.1.4'
N 0.0061 0.0033 12.2126 0.0057 3.1322 9.8933 2.0125 28.9975 1.1663 0.5826
-11.5290 'International Tables Vol C 4.2.6.8 and 6.1.1.4'
O 0.0106 0.0060 3.0485 13.2771 2.2868 5.7011 1.5463 0.3239 0.8670 32.9089
0.2508 'International Tables Vol C 4.2.6.8 and 6.1.1.4'

_cell_formula_units_Z            6

_chemical_formula_sum            'C66 H54 Br6 O12'
_chemical_formula_moiety         '3(C22 H18 O4), 6(Br)'
_chemical_compound_source        synthesized
_chemical_formula_weight         1518.57

_cell_measurement_reflns_used    9737
_cell_measurement_theta_min      2.39
_cell_measurement_theta_max      26.25
_cell_measurement_temperature    90

_exptl_crystal_description       block
_exptl_crystal_colour            colourless
_exptl_crystal_size_min          0.28
_exptl_crystal_size_mid          0.30
_exptl_crystal_size_max          0.66

_exptl_crystal_density_diffrn    0.597
_exptl_crystal_density_meas      ?
_exptl_crystal_density_method    'not measured'
# Non-dispersive F(000): 
_exptl_crystal_F_000             4536
_exptl_absorpt_coefficient_mu    1.448

_exptl_absorpt_correction_type   multi-scan
_exptl_absorpt_process_details   'Apex2, (Bruker, 2007)'
_exptl_absorpt_correction_T_min  0.623
_exptl_absorpt_correction_T_max  1.00
_diffrn_measurement_device_type  'Bruker Apex Duo'
_diffrn_measurement_device       Serial
_diffrn_radiation_monochromator  graphite
_diffrn_radiation_type           'Mo K\a'
_diffrn_radiation_wavelength     0.71073
_diffrn_measurement_method       \w/2\q

_computing_data_collection       'Apex2, (Bruker, 2007)'
_computing_cell_refinement       'Apex2, (Bruker, 2007)'
_computing_data_reduction        'Apex2, (Bruker, 2007)'
_computing_structure_solution    'Superflip (Palatinus & Chapuis, 2007)'
_computing_structure_refinement  'CRYSTALS (Betteridge et al., 2003)'
_computing_publication_material  'CRYSTALS (Betteridge et al., 2003)'

_diffrn_standards_interval_time  0
_diffrn_standards_interval_count 0
_diffrn_standards_number         0
_diffrn_standards_decay_%        0

_diffrn_ambient_temperature      90
_diffrn_reflns_number            171050
_reflns_number_total             34142
_diffrn_reflns_av_R_equivalents  0.087

_diffrn_reflns_theta_min         1.517
_diffrn_reflns_theta_max         26.331
_diffrn_measured_fraction_theta_max 0.997

_diffrn_reflns_theta_full        26.331
_diffrn_measured_fraction_theta_full 0.997

_diffrn_reflns_limit_h_min       -43
_diffrn_reflns_limit_h_max       0
_diffrn_reflns_limit_k_min       0
_diffrn_reflns_limit_k_max       50
_diffrn_reflns_limit_l_min       -22
_diffrn_reflns_limit_l_max       22
_reflns_limit_h_min              -43
_reflns_limit_h_max              0
_reflns_limit_k_min              0
_reflns_limit_k_max              50
_reflns_limit_l_min              -22
_reflns_limit_l_max              22

_oxford_diffrn_Wilson_B_factor   1.16
_oxford_diffrn_Wilson_scale      8022.77

_atom_sites_solution_primary     Other
_atom_sites_solution_hydrogens   difmap
_refine_diff_density_min         -3.17
_refine_diff_density_max         3.13

_oxford_reflns_threshold_expression_ref I>-3.0\s(I)
_refine_ls_number_reflns         26467
_refine_ls_number_restraints     1969
_refine_ls_number_parameters     758
_oxford_refine_ls_R_factor_ref   0.1229
_refine_ls_wR_factor_ref         0.2640
_refine_ls_goodness_of_fit_ref   0.9439
_refine_ls_shift/su_max          0.0326576
_refine_ls_shift/su_mean         0.0019116

# The values computed with all filters except I/sigma 
_oxford_reflns_number_all        26650
_refine_ls_R_factor_all          0.1237
_refine_ls_wR_factor_all         0.2646

# The values computed with a 2 sigma cutoff - a la SHELX 
_reflns_threshold_expression     I>2.0\s(I)
_reflns_number_gt                25363
_refine_ls_R_factor_gt           0.1187
_refine_ls_wR_factor_gt          0.2614

_refine_ls_abs_structure_Flack   -0.0109(18)
_refine_ls_abs_structure_details 'Flack (1983), 16955 Friedel-pairs'
_chemical_absolute_configuration ad

_refine_ls_structure_factor_coef Fsqd
_refine_ls_matrix_type           full
_refine_ls_hydrogen_treatment    constr
_refine_ls_weighting_scheme      calc
_refine_ls_weighting_details     
;
 Method, part 1, Chebychev polynomial, (Watkin, 1994, Prince, 1982) 
 [weight] = 1.0/[A~0~*T~0~(x)+A~1~*T~1~(x) ... +A~n-1~]*T~n-1~(x)] 
 where A~i~ are the Chebychev coefficients listed below and x= Fcalc/Fmax 
 Method = Robust Weighting (Prince, 1982) 
 W = [weight] * [1-(deltaF/6*sigmaF)^2^]^2^ 
 A~i~ are: 
 2.92 4.04 1.65 0.429 
;

# Uequiv = arithmetic mean of Ui i.e. Ueqiv = (U1+U2+U3)/3

# Replace last . with number of unfound hydrogen atoms attached to an atom.

# ..._refinement_flags_... 
# . no refinement constraints           S special position constraint on site
# G rigid group refinement of site      R riding atom
# D distance or angle restraint on site T thermal displacement constraints
# U Uiso or Uij restraint (rigid bond)  P partial occupancy constraint

loop_
_atom_site_label
_atom_site_type_symbol
_atom_site_fract_x
_atom_site_fract_y
_atom_site_fract_z
_atom_site_U_iso_or_equiv
_atom_site_occupancy
_atom_site_adp_type
_atom_site_refinement_flags_posn
_atom_site_refinement_flags_adp
_atom_site_refinement_flags_occupancy
_atom_site_disorder_assembly
_atom_site_disorder_group
_atom_site_attached_hydrogens
C1 C 0.13073(17) 0.2161(3) 0.6389(3) 0.0183 1.0000 Uani D U . . . .
C2 C 0.12927(17) 0.2114(3) 0.7166(3) 0.0206 1.0000 Uani D U . . . .
C3 C 0.16077(18) 0.2143(3) 0.7545(4) 0.0201 1.0000 Uani D U . . . .
C4 C 0.19209(19) 0.2175(3) 0.7153(3) 0.0202 1.0000 Uani D U . . . .
C5 C 0.19382(18) 0.2219(3) 0.6379(3) 0.0187 1.0000 Uani D U . . . .
C6 C 0.16270(18) 0.2202(3) 0.5994(4) 0.0183 1.0000 Uani D U . . . .
C7 C 0.2346(3) 0.1331(2) 0.6080(3) 0.0227 1.0000 Uani D U . . . .
C8 C 0.2330(3) 0.1282(2) 0.6864(3) 0.0252 1.0000 Uani D U . . . .
C9 C 0.2316(3) 0.1560(2) 0.7323(4) 0.0220 1.0000 Uani D U . . . .
C10 C 0.2290(3) 0.1867(2) 0.7029(3) 0.0202 1.0000 Uani D U . . . .
C11 C 0.2314(3) 0.19195(19) 0.6261(3) 0.0186 1.0000 Uani D U . . . .
C12 C 0.2335(3) 0.1650(2) 0.5808(4) 0.0213 1.0000 Uani D U . . . .
C13 C 0.3233(2) 0.3214(2) 0.6577(4) 0.0243 1.0000 Uani D U . . . .
C14 C 0.3196(2) 0.3178(2) 0.7353(4) 0.0203 1.0000 Uani D U . . . .
C15 C 0.2895(2) 0.2845(2) 0.7659(4) 0.0201 1.0000 Uani D U . . . .
C16 C 0.2609(2) 0.25648(18) 0.7212(3) 0.0193 1.0000 Uani D U . . . .
C17 C 0.2623(2) 0.26112(19) 0.6435(3) 0.0182 1.0000 Uani D U . . . .
C18 C 0.2933(2) 0.2942(2) 0.6131(4) 0.0228 1.0000 Uani D U . . . .
C19 C 0.23000(16) 0.22720(16) 0.6039(3) 0.0189 1.0000 Uani D U . . . .
C20 C 0.2314(3) 0.2335(3) 0.5152(4) 0.0173 1.0000 Uani D U . . . .
C21 C 0.22775(16) 0.21853(16) 0.7441(3) 0.0200 1.0000 Uani D U . . . .
C22 C 0.2295(3) 0.2149(3) 0.8329(4) 0.0224 1.0000 Uani D U . . . .
C51 C 0.4560(3) 0.24810(19) 0.3417(3) 0.0164 1.0000 Uani D U . . . .
C52 C 0.4577(3) 0.24934(19) 0.4194(3) 0.0169 1.0000 Uani D U . . . .
C53 C 0.4571(3) 0.2799(2) 0.4560(3) 0.0176 1.0000 Uani D U . . . .
C54 C 0.4508(3) 0.3062(2) 0.4156(3) 0.0181 1.0000 Uani D U . . . .
C55 C 0.4485(3) 0.3042(2) 0.3372(3) 0.0191 1.0000 Uani D U . . . .
C56 C 0.4489(3) 0.2736(2) 0.3018(3) 0.0169 1.0000 Uani D U . . . .
C57 C 0.5370(2) 0.43331(19) 0.3165(3) 0.0227 1.0000 Uani D U . . . .
C58 C 0.53975(19) 0.43805(19) 0.3933(3) 0.0217 1.0000 Uani D U . . . .
C59 C 0.5124(2) 0.41034(19) 0.4404(3) 0.0201 1.0000 Uani D U . . . .
C60 C 0.4819(2) 0.37747(18) 0.4095(3) 0.0179 1.0000 Uani D U . . . .
C61 C 0.47908(19) 0.37340(18) 0.3317(3) 0.0172 1.0000 Uani D U . . . .
C62 C 0.5060(2) 0.40166(19) 0.2840(3) 0.0185 1.0000 Uani D U . . . .
C63 C 0.3494(2) 0.3347(3) 0.3481(4) 0.0210 1.0000 Uani D U . . . .
C64 C 0.3539(2) 0.3380(3) 0.4254(4) 0.0184 1.0000 Uani D U . . . .
C65 C 0.3859(2) 0.3398(3) 0.4600(4) 0.0172 1.0000 Uani D U . . . .
C66 C 0.41503(19) 0.3382(3) 0.4203(3) 0.0171 1.0000 Uani D U . . . .
C67 C 0.41034(18) 0.3351(3) 0.3433(3) 0.0181 1.0000 Uani D U . . . .
C68 C 0.3771(2) 0.3302(3) 0.3084(4) 0.0199 1.0000 Uani D U . . . .
C69 C 0.44451(16) 0.33657(16) 0.3066(3) 0.0191 1.0000 Uani D U . . . .
C70 C 0.4390(3) 0.3319(3) 0.2188(4) 0.0203 1.0000 Uani D U . . . .
C71 C 0.45195(16) 0.34150(15) 0.4470(3) 0.0183 1.0000 Uani D U . . . .
C72 C 0.4558(3) 0.3441(2) 0.5357(3) 0.0152 1.0000 Uani D U . . . .
C101 C 0.46102(18) 0.5790(2) 0.5495(3) 0.0233 1.0000 Uani D U . . . .
C102 C 0.46033(17) 0.5799(2) 0.6272(3) 0.0210 1.0000 Uani D U . . . .
C103 C 0.4909(2) 0.6103(2) 0.6650(4) 0.0269 1.0000 Uani D U . . . .
C104 C 0.52259(19) 0.6383(2) 0.6260(3) 0.0244 1.0000 Uani D U . . . .
C105 C 0.52438(19) 0.6362(2) 0.5481(3) 0.0227 1.0000 Uani D U . . . .
C106 C 0.49250(19) 0.6075(2) 0.5105(4) 0.0217 1.0000 Uani D U . . . .
C107 C 0.5673(3) 0.76895(19) 0.5399(3) 0.0285 1.0000 Uani D U . . . .
C108 C 0.5707(3) 0.77149(17) 0.6190(3) 0.0283 1.0000 Uani D U . . . .
C109 C 0.5619(3) 0.7369(2) 0.6537(4) 0.0310 1.0000 Uani D U . . . .
C110 C 0.5627(3) 0.7066(2) 0.6169(4) 0.0270 1.0000 Uani D U . . . .
C111 C 0.5604(3) 0.70448(19) 0.5393(4) 0.0255 1.0000 Uani D U . . . .
C112 C 0.5630(3) 0.73608(19) 0.5016(4) 0.0253 1.0000 Uani D U . . . .
C113 C 0.6533(2) 0.6676(3) 0.5515(4) 0.0237 1.0000 Uani D U . . . .
C114 C 0.6526(2) 0.6668(3) 0.6291(4) 0.0239 1.0000 Uani D U . . . .
C115 C 0.6225(2) 0.6683(3) 0.6652(4) 0.0254 1.0000 Uani D U . . . .
C116 C 0.5934(2) 0.6697(3) 0.6252(3) 0.0240 1.0000 Uani D U . . . .
C117 C 0.5938(2) 0.6692(3) 0.5467(3) 0.0233 1.0000 Uani D U . . . .
C118 C 0.6243(2) 0.6683(3) 0.5106(4) 0.0232 1.0000 Uani D U . . . .
C119 C 0.55942(16) 0.66866(16) 0.5115(3) 0.0235 1.0000 Uani D U . . . .
C120 C 0.5612(3) 0.6683(3) 0.4219(4) 0.0233 1.0000 Uani D U . . . .
C121 C 0.55926(16) 0.67153(16) 0.6536(3) 0.0256 1.0000 Uani D U . . . .
C122 C 0.5595(3) 0.6737(3) 0.7414(4) 0.0242 1.0000 Uani D U . . . .
Br3 Br 0.46756(3) 0.23693(3) 0.62957(6) 0.0215 1.0000 Uani . . . . . .
Br2 Br 0.25378(3) 0.13885(3) 0.39419(6) 0.0203 1.0000 Uani . . . . . .
O7 O 0.2404(2) 0.1126(2) 0.5553(4) 0.0322 1.0000 Uani D U . . . .
O8 O 0.2363(2) 0.09917(17) 0.7155(4) 0.0272 1.0000 Uani D U . . . .
O2 O 0.09804(16) 0.2070(2) 0.7530(4) 0.0257 1.0000 Uani D U . . . .
O1 O 0.09909(16) 0.2125(2) 0.6052(4) 0.0214 1.0000 Uani D U . . . .
Br1 Br 0.09752(3) 0.20189(3) 0.43032(6) 0.0229 1.0000 Uani . . . . . .
Br4 Br 0.55267(3) 0.46951(3) 0.59893(6) 0.0227 1.0000 Uani . . . . . .
Br5 Br 0.43393(3) 0.56467(3) 0.33719(7) 0.0238 1.0000 Uani . . . . . .
O102 O 0.42924(16) 0.55420(18) 0.6657(4) 0.0244 1.0000 Uani D U . . . .
O101 O 0.42983(16) 0.55068(17) 0.5154(4) 0.0227 1.0000 Uani D U . . . .
O107 O 0.5655(2) 0.79724(17) 0.5028(4) 0.0263 1.0000 Uani D U . . . .
O108 O 0.5771(2) 0.80121(16) 0.6637(4) 0.0329 1.0000 Uani D U . . . .
Br6 Br 0.58133(3) 0.78786(3) 0.32685(8) 0.0275 1.0000 Uani . . . . . .
O57 O 0.56335(18) 0.46304(17) 0.2764(4) 0.0262 1.0000 Uani D U . . . .
O58 O 0.57044(17) 0.46933(16) 0.4218(4) 0.0269 1.0000 Uani D U . . . .
O52 O 0.4613(2) 0.22214(16) 0.4560(3) 0.0186 1.0000 Uani D U . . . .
O51 O 0.4556(2) 0.21834(16) 0.3066(3) 0.0184 1.0000 Uani D U . . . .
H31 H 0.1611 0.2146 0.8073 0.0231 1.0000 Uiso R . . . . .
H61 H 0.1630 0.2215 0.5466 0.0215 1.0000 Uiso R . . . . .
H91 H 0.2328 0.1539 0.7848 0.0259 1.0000 Uiso R . . . . .
H121 H 0.2339 0.1683 0.5284 0.0247 1.0000 Uiso R . . . . .
H131 H 0.3457 0.3414 0.6352 0.0297 1.0000 Uiso R . . . . .
H141 H 0.3374 0.3379 0.7663 0.0261 1.0000 Uiso R . . . . .
H151 H 0.2885 0.2810 0.8183 0.0241 1.0000 Uiso R . . . . .
H181 H 0.2936 0.2985 0.5611 0.0266 1.0000 Uiso R . . . . .
H201 H 0.2547 0.2365 0.4961 0.0210 1.0000 Uiso R . . . . .
H202 H 0.2298 0.2558 0.5046 0.0210 1.0000 Uiso R . . . . .
H203 H 0.2104 0.2119 0.4926 0.0210 1.0000 Uiso R . . . . .
H221 H 0.2528 0.2160 0.8459 0.0250 1.0000 Uiso R . . . . .
H222 H 0.2283 0.2355 0.8560 0.0250 1.0000 Uiso R . . . . .
H223 H 0.2086 0.1913 0.8492 0.0250 1.0000 Uiso R . . . . .
H531 H 0.4615 0.2831 0.5081 0.0225 1.0000 Uiso R . . . . .
H561 H 0.4436 0.2694 0.2501 0.0213 1.0000 Uiso R . . . . .
H591 H 0.5147 0.4138 0.4928 0.0249 1.0000 Uiso R . . . . .
H621 H 0.5034 0.3992 0.2315 0.0228 1.0000 Uiso R . . . . .
H631 H 0.3290 0.3356 0.3238 0.0272 1.0000 Uiso R . . . . .
H641 H 0.3348 0.3386 0.4553 0.0230 1.0000 Uiso R . . . . .
H651 H 0.3883 0.3428 0.5125 0.0215 1.0000 Uiso R . . . . .
H681 H 0.3732 0.3237 0.2571 0.0256 1.0000 Uiso R . . . . .
H701 H 0.4360 0.3521 0.1992 0.0249 1.0000 Uiso R . . . . .
H702 H 0.4609 0.3327 0.1973 0.0249 1.0000 Uiso R . . . . .
H703 H 0.4169 0.3080 0.2077 0.0249 1.0000 Uiso R . . . . .
H721 H 0.4566 0.3668 0.5528 0.0200 1.0000 Uiso R . . . . .
H722 H 0.4788 0.3446 0.5496 0.0200 1.0000 Uiso R . . . . .
H723 H 0.4346 0.3224 0.5574 0.0200 1.0000 Uiso R . . . . .
H1031 H 0.4901 0.6117 0.7176 0.0324 1.0000 Uiso R . . . . .
H1061 H 0.4923 0.6070 0.4577 0.0247 1.0000 Uiso R . . . . .
H1091 H 0.5544 0.7336 0.7045 0.0373 1.0000 Uiso R . . . . .
H1121 H 0.5617 0.7355 0.4488 0.0298 1.0000 Uiso R . . . . .
H1131 H 0.6738 0.6675 0.5257 0.0276 1.0000 Uiso R . . . . .
H1141 H 0.6723 0.6659 0.6564 0.0282 1.0000 Uiso R . . . . .
H1151 H 0.6214 0.6673 0.7180 0.0311 1.0000 Uiso R . . . . .
H1181 H 0.6251 0.6682 0.4578 0.0270 1.0000 Uiso R . . . . .
H1201 H 0.5844 0.6899 0.4056 0.0276 1.0000 Uiso R . . . . .
H1202 H 0.5401 0.6694 0.4018 0.0276 1.0000 Uiso R . . . . .
H1203 H 0.5605 0.6455 0.4055 0.0276 1.0000 Uiso R . . . . .
H1221 H 0.5829 0.6949 0.7580 0.0297 1.0000 Uiso R . . . . .
H1222 H 0.5387 0.6767 0.7576 0.0297 1.0000 Uiso R . . . . .
H1223 H 0.5569 0.6507 0.7614 0.0297 1.0000 Uiso R . . . . .
H1071 H 0.5696 0.7946 0.4574 0.0349 1.0000 Uiso R . . . . .
H1011 H 0.4311 0.5546 0.4688 0.0283 1.0000 Uiso R . . . . .
H581 H 0.5656 0.4691 0.4678 0.0346 1.0000 Uiso R . . . . .
H521 H 0.4630 0.2264 0.5025 0.0244 1.0000 Uiso R . . . . .
H71 H 0.2441 0.1201 0.5103 0.0395 1.0000 Uiso R . . . . .
H11 H 0.0989 0.2096 0.5583 0.0240 1.0000 Uiso R . . . . .
H21 H 0.1000 0.2058 0.7998 0.0287 1.0000 Uiso R . . . . .
H81 H 0.2410 0.1035 0.7617 0.0322 1.0000 Uiso R . . . . .
H511 H 0.4587 0.2218 0.2600 0.0237 1.0000 Uiso R . . . . .
H571 H 0.5549 0.4589 0.2320 0.0333 1.0000 Uiso R . . . . .
H1021 H 0.4312 0.5577 0.7124 0.0285 1.0000 Uiso R . . . . .
H1081 H 0.5783 0.7988 0.7104 0.0385 1.0000 Uiso R . . . . .

loop_
_atom_site_aniso_label
_atom_site_aniso_U_11
_atom_site_aniso_U_22
_atom_site_aniso_U_33
_atom_site_aniso_U_23
_atom_site_aniso_U_13
_atom_site_aniso_U_12
C1 0.0237(18) 0.015(2) 0.0223(16) -0.003(2) -0.0013(14) 0.014(2)
C2 0.0220(18) 0.018(2) 0.0222(16) -0.003(2) -0.0011(14) 0.010(2)
C3 0.0227(18) 0.018(3) 0.0202(17) -0.002(2) -0.0005(14) 0.010(2)
C4 0.0230(13) 0.019(2) 0.0204(14) -0.002(2) -0.0012(13) 0.0113(14)
C5 0.0219(13) 0.017(2) 0.0207(14) -0.001(2) -0.0005(13) 0.0121(14)
C6 0.0232(18) 0.015(2) 0.0222(17) -0.002(2) -0.0009(14) 0.013(2)
C7 0.024(2) 0.021(2) 0.0309(17) -0.0080(17) -0.003(2) 0.017(2)
C8 0.027(3) 0.020(2) 0.0319(17) -0.0056(16) -0.008(2) 0.014(2)
C9 0.026(3) 0.018(2) 0.0226(17) -0.0043(15) -0.010(2) 0.011(2)
C10 0.023(2) 0.0176(15) 0.0210(15) -0.0024(13) -0.004(2) 0.0112(15)
C11 0.022(2) 0.0157(15) 0.0209(14) -0.0030(13) -0.002(2) 0.0119(15)
C12 0.023(3) 0.017(2) 0.0261(17) -0.0073(16) -0.004(2) 0.012(2)
C13 0.025(2) 0.021(2) 0.023(2) -0.006(2) 0.006(2) 0.0079(15)
C14 0.023(2) 0.018(2) 0.023(2) -0.002(2) 0.002(2) 0.0122(15)
C15 0.024(2) 0.017(2) 0.0218(17) -0.0008(18) -0.0013(19) 0.0121(16)
C16 0.0228(15) 0.0173(14) 0.0217(15) -0.0003(15) -0.0018(17) 0.0129(14)
C17 0.0217(14) 0.0157(14) 0.0209(15) -0.0026(14) 0.0015(16) 0.0121(14)
C18 0.025(2) 0.018(2) 0.0221(18) -0.0051(18) 0.0052(19) 0.0090(16)
C19 0.0216(13) 0.0163(14) 0.0222(13) -0.0014(12) -0.0005(12) 0.0119(12)
C20 0.022(3) 0.019(3) 0.0217(13) -0.0034(16) -0.0010(14) 0.018(3)
C21 0.0232(14) 0.0190(14) 0.0190(13) -0.0018(12) -0.0011(13) 0.0113(12)
C22 0.029(3) 0.025(3) 0.0193(13) 0.0006(15) 0.0007(19) 0.018(3)
C51 0.018(2) 0.020(2) 0.0104(14) 0.0002(15) -0.002(2) 0.0090(19)
C52 0.020(2) 0.021(2) 0.0106(14) -0.0022(15) -0.004(2) 0.0107(19)
C53 0.019(2) 0.021(2) 0.0130(16) -0.0014(15) -0.001(2) 0.0108(19)
C54 0.020(2) 0.0211(15) 0.0137(13) -0.0014(13) -0.0014(19) 0.0111(14)
C55 0.023(2) 0.0211(15) 0.0137(14) -0.0012(13) -0.0020(19) 0.0112(14)
C56 0.020(2) 0.020(2) 0.0112(16) 0.0006(15) -0.001(2) 0.0097(19)
C57 0.024(2) 0.026(2) 0.0161(15) 0.0048(16) -0.0069(18) 0.0106(14)
C58 0.021(2) 0.023(2) 0.0167(15) 0.0024(17) -0.0070(18) 0.0078(14)
C59 0.020(2) 0.023(2) 0.0156(16) 0.0006(16) -0.0057(18) 0.0089(15)
C60 0.0192(15) 0.0211(14) 0.0133(13) -0.0004(13) -0.0034(17) 0.0101(13)
C61 0.0211(15) 0.0215(14) 0.0134(13) -0.0017(14) -0.0018(16) 0.0140(13)
C62 0.022(2) 0.024(2) 0.0130(15) 0.0013(16) -0.0040(17) 0.0141(14)
C63 0.022(2) 0.024(3) 0.016(2) -0.005(2) -0.0051(18) 0.011(2)
C64 0.021(2) 0.020(3) 0.016(2) -0.004(2) -0.0037(19) 0.011(2)
C65 0.020(2) 0.018(3) 0.0146(17) -0.004(2) -0.0032(16) 0.010(2)
C66 0.0197(13) 0.018(2) 0.0131(14) -0.0020(19) -0.0020(13) 0.0094(13)
C67 0.0218(14) 0.018(2) 0.0132(14) -0.002(2) -0.0022(13) 0.0094(14)
C68 0.0226(19) 0.022(3) 0.0138(18) -0.003(2) -0.0038(16) 0.010(2)
C69 0.0250(14) 0.0218(13) 0.0123(13) -0.0027(12) -0.0021(13) 0.0132(11)
C70 0.029(3) 0.026(3) 0.0128(13) -0.0043(17) -0.0040(17) 0.019(3)
C71 0.0196(14) 0.0203(13) 0.0150(12) -0.0015(12) -0.0015(13) 0.0101(12)
C72 0.021(3) 0.014(3) 0.0150(13) 0.0004(14) -0.0016(16) 0.012(3)
C101 0.021(2) 0.021(2) 0.0254(16) 0.0036(19) 0.0016(17) 0.0081(14)
C102 0.018(2) 0.020(2) 0.0253(16) 0.0046(19) 0.0018(17) 0.0098(14)
C103 0.022(2) 0.026(2) 0.0265(17) 0.001(2) 0.0017(17) 0.0074(16)
C104 0.0202(14) 0.0225(16) 0.0264(15) 0.0012(18) -0.0004(15) 0.0076(14)
C105 0.0213(14) 0.0187(15) 0.0259(15) 0.0040(17) -0.0004(15) 0.0084(13)
C106 0.020(2) 0.019(2) 0.0240(17) 0.0045(19) 0.0002(16) 0.0087(15)
C107 0.019(2) 0.0195(19) 0.0439(18) 0.0037(16) 0.008(2) 0.007(2)
C108 0.017(2) 0.0225(18) 0.0443(18) 0.0000(15) 0.007(2) 0.010(2)
C109 0.027(3) 0.0251(18) 0.0400(18) 0.0002(15) 0.004(3) 0.012(2)
C110 0.023(2) 0.0221(14) 0.0337(16) 0.0018(13) 0.000(2) 0.0100(14)
C111 0.021(2) 0.0189(14) 0.0335(15) 0.0045(14) 0.001(2) 0.0071(14)
C112 0.018(2) 0.018(2) 0.0374(18) 0.0047(15) 0.002(2) 0.006(2)
C113 0.022(2) 0.020(3) 0.025(2) 0.005(2) -0.0040(19) 0.008(2)
C114 0.022(2) 0.023(3) 0.025(2) 0.004(2) -0.0045(19) 0.010(2)
C115 0.025(2) 0.024(3) 0.0279(19) 0.004(2) -0.0031(17) 0.012(2)
C116 0.0203(15) 0.022(2) 0.0269(16) 0.004(2) -0.0024(14) 0.0081(15)
C117 0.0213(14) 0.018(2) 0.0269(16) 0.003(2) -0.0033(14) 0.0066(15)
C118 0.021(2) 0.021(3) 0.0241(19) 0.004(2) -0.0036(17) 0.007(2)
C119 0.0219(14) 0.0182(14) 0.0271(14) 0.0056(13) -0.0018(13) 0.0077(12)
C120 0.018(3) 0.025(4) 0.0273(14) 0.0071(17) 0.0000(16) 0.011(3)
C121 0.0205(13) 0.0227(14) 0.0304(14) 0.0013(13) -0.0030(13) 0.0084(11)
C122 0.025(3) 0.022(4) 0.0310(14) -0.0040(16) -0.0057(18) 0.016(3)
Br3 0.0280(5) 0.0265(6) 0.0105(4) 0.0015(4) -0.0002(4) 0.0140(5)
Br2 0.0244(5) 0.0219(5) 0.0156(5) 0.0012(4) 0.0000(4) 0.0123(4)
O7 0.033(3) 0.030(3) 0.043(2) -0.026(3) -0.018(3) 0.022(3)
O8 0.024(3) 0.022(3) 0.040(3) -0.004(2) -0.009(3) 0.014(3)
O2 0.025(2) 0.032(3) 0.023(2) -0.003(3) -0.0005(19) 0.016(3)
O1 0.026(2) 0.022(3) 0.025(2) -0.002(3) -0.0012(19) 0.019(3)
Br1 0.0269(6) 0.0279(5) 0.0172(5) -0.0011(4) -0.0023(4) 0.0162(5)
Br4 0.0239(5) 0.0225(5) 0.0218(6) -0.0071(4) -0.0044(4) 0.0119(4)
Br5 0.0255(5) 0.0254(5) 0.0171(5) 0.0006(4) -0.0003(4) 0.0102(4)
O102 0.022(2) 0.021(3) 0.029(2) 0.012(2) 0.0019(19) 0.0098(15)
O101 0.020(2) 0.021(3) 0.026(2) 0.004(2) 0.0013(19) 0.0086(14)
O107 0.012(3) 0.022(2) 0.047(3) -0.002(2) 0.002(3) 0.010(2)
O108 0.016(3) 0.020(2) 0.051(3) 0.001(2) 0.024(3) 0.000(3)
Br6 0.0286(5) 0.0224(5) 0.0303(5) 0.0084(5) -0.0024(4) 0.0118(5)
O57 0.028(3) 0.027(3) 0.020(2) 0.007(2) -0.004(2) 0.0110(15)
O58 0.026(3) 0.023(3) 0.022(2) 0.003(2) -0.009(2) 0.0053(14)
O52 0.026(3) 0.023(3) 0.009(2) -0.004(2) -0.007(2) 0.014(2)
O51 0.028(3) 0.021(2) 0.0072(19) 0.0031(19) 0.002(3) 0.013(2)

_refine_ls_extinction_method     None
_oxford_refine_ls_scale          0.0102451(4)

loop_
_geom_bond_atom_site_label_1
_geom_bond_site_symmetry_1
_geom_bond_atom_site_label_2
_geom_bond_site_symmetry_2
_geom_bond_distance
_geom_bond_publ_flag
C1 . C2 . 1.406(4) yes
C1 . C6 . 1.408(4) yes
C1 . O1 . 1.354(2) yes
C2 . C3 . 1.395(4) yes
C2 . O2 . 1.351(2) yes
C3 . C4 . 1.395(4) yes
C3 . H31 . 0.950 no
C4 . C5 . 1.400(4) yes
C4 . C21 . 1.510(4) yes
C5 . C6 . 1.405(4) yes
C5 . C19 . 1.497(4) yes
C6 . H61 . 0.950 no
C7 . C8 . 1.420(4) yes
C7 . C12 . 1.396(4) yes
C7 . O7 . 1.3526(19) yes
C8 . C9 . 1.416(4) yes
C8 . O8 . 1.350(2) yes
C9 . C10 . 1.398(4) yes
C9 . H91 . 0.950 no
C10 . C11 . 1.393(5) yes
C10 . C21 . 1.506(4) yes
C11 . C12 . 1.394(4) yes
C11 . C19 . 1.506(4) yes
C12 . H121 . 0.950 no
C13 . C14 . 1.403(5) yes
C13 . C18 . 1.409(5) yes
C13 . H131 . 0.950 no
C14 . C15 . 1.398(5) yes
C14 . H141 . 0.950 no
C15 . C16 . 1.397(5) yes
C15 . H151 . 0.950 no
C16 . C17 . 1.407(5) yes
C16 . C21 . 1.501(4) yes
C17 . C18 . 1.406(5) yes
C17 . C19 . 1.515(4) yes
C18 . H181 . 0.950 no
C19 . C20 . 1.612(5) yes
C20 . H201 . 0.950 no
C20 . H202 . 0.950 no
C20 . H203 . 0.950 no
C21 . C22 . 1.609(5) yes
C22 . H221 . 0.950 no
C22 . H222 . 0.950 no
C22 . H223 . 0.950 no
C51 . C52 . 1.398(4) yes
C51 . C56 . 1.396(4) yes
C51 . O51 . 1.350(2) yes
C52 . C53 . 1.406(4) yes
C52 . O52 . 1.350(2) yes
C53 . C54 . 1.411(4) yes
C53 . H531 . 0.950 no
C54 . C55 . 1.412(4) yes
C54 . C71 . 1.510(4) yes
C55 . C56 . 1.397(4) yes
C55 . C69 . 1.499(4) yes
C56 . H561 . 0.950 no
C57 . C58 . 1.391(4) yes
C57 . C62 . 1.392(4) yes
C57 . O57 . 1.3476(19) yes
C58 . C59 . 1.397(4) yes
C58 . O58 . 1.3508(19) yes
C59 . C60 . 1.396(4) yes
C59 . H591 . 0.950 no
C60 . C61 . 1.408(4) yes
C60 . C71 . 1.506(4) yes
C61 . C62 . 1.406(4) yes
C61 . C69 . 1.511(4) yes
C62 . H621 . 0.950 no
C63 . C64 . 1.398(5) yes
C63 . C68 . 1.411(5) yes
C63 . H631 . 0.950 no
C64 . C65 . 1.404(5) yes
C64 . H641 . 0.950 no
C65 . C66 . 1.404(4) yes
C65 . H651 . 0.950 no
C66 . C67 . 1.395(4) yes
C66 . C71 . 1.506(4) yes
C67 . C68 . 1.403(5) yes
C67 . C69 . 1.503(4) yes
C68 . H681 . 0.950 no
C69 . C70 . 1.592(5) yes
C70 . H701 . 0.950 no
C70 . H702 . 0.950 no
C70 . H703 . 0.950 no
C71 . C72 . 1.602(5) yes
C72 . H721 . 0.950 no
C72 . H722 . 0.950 no
C72 . H723 . 0.950 no
C101 . C102 . 1.398(4) yes
C101 . C106 . 1.402(4) yes
C101 . O101 . 1.3516(19) yes
C102 . C103 . 1.404(4) yes
C102 . O102 . 1.3524(19) yes
C103 . C104 . 1.400(4) yes
C103 . H1031 . 0.950 no
C104 . C105 . 1.407(5) yes
C104 . C121 . 1.501(4) yes
C105 . C106 . 1.401(4) yes
C105 . C119 . 1.515(4) yes
C106 . H1061 . 0.950 no
C107 . C108 . 1.428(5) yes
C107 . C112 . 1.425(5) yes
C107 . O107 . 1.354(2) yes
C108 . C109 . 1.403(5) yes
C108 . O108 . 1.358(2) yes
C109 . C110 . 1.407(5) yes
C109 . H1091 . 0.950 no
C110 . C111 . 1.398(5) yes
C110 . C121 . 1.502(4) yes
C111 . C112 . 1.401(5) yes
C111 . C119 . 1.511(4) yes
C112 . H1121 . 0.950 no
C113 . C114 . 1.396(5) yes
C113 . C118 . 1.393(5) yes
C113 . H1131 . 0.950 no
C114 . C115 . 1.405(5) yes
C114 . H1141 . 0.950 no
C115 . C116 . 1.402(5) yes
C115 . H1151 . 0.950 no
C116 . C117 . 1.412(5) yes
C116 . C121 . 1.505(4) yes
C117 . C118 . 1.409(5) yes
C117 . C119 . 1.514(4) yes
C118 . H1181 . 0.950 no
C119 . C120 . 1.615(5) yes
C120 . H1201 . 0.950 no
C120 . H1202 . 0.950 no
C120 . H1203 . 0.950 no
C121 . C122 . 1.580(5) yes
C122 . H1221 . 0.950 no
C122 . H1222 . 0.950 no
C122 . H1223 . 0.950 no
O7 . H71 . 0.850 no
O8 . H81 . 0.850 no
O2 . H21 . 0.850 no
O1 . H11 . 0.850 no
O102 . H1021 . 0.850 no
O101 . H1011 . 0.850 no
O107 . H1071 . 0.850 no
O108 . H1081 . 0.850 no
O57 . H571 . 0.850 no
O58 . H581 . 0.850 no
O52 . H521 . 0.850 no
O51 . H511 . 0.850 no

loop_
_geom_angle_atom_site_label_1
_geom_angle_site_symmetry_1
_geom_angle_atom_site_label_2
_geom_angle_site_symmetry_2
_geom_angle_atom_site_label_3
_geom_angle_site_symmetry_3
_geom_angle
_geom_angle_publ_flag
C2 . C1 . C6 . 119.5(4) yes
C2 . C1 . O1 . 117.2(4) yes
C6 . C1 . O1 . 123.0(5) yes
C1 . C2 . C3 . 119.9(4) yes
C1 . C2 . O2 . 118.2(5) yes
C3 . C2 . O2 . 121.7(5) yes
C2 . C3 . C4 . 120.4(5) yes
C2 . C3 . H31 . 119.8 no
C4 . C3 . H31 . 119.8 no
C3 . C4 . C5 . 119.9(5) yes
C3 . C4 . C21 . 129.5(5) yes
C5 . C4 . C21 . 110.5(5) yes
C4 . C5 . C6 . 119.8(4) yes
C4 . C5 . C19 . 114.0(5) yes
C6 . C5 . C19 . 126.1(5) yes
C1 . C6 . C5 . 120.0(5) yes
C1 . C6 . H61 . 119.8 no
C5 . C6 . H61 . 120.2 no
C8 . C7 . C12 . 117.2(4) yes
C8 . C7 . O7 . 128.3(5) yes
C12 . C7 . O7 . 114.3(5) yes
C7 . C8 . C9 . 119.1(4) yes
C7 . C8 . O8 . 119.3(5) yes
C9 . C8 . O8 . 121.4(5) yes
C8 . C9 . C10 . 122.0(5) yes
C8 . C9 . H91 . 119.2 no
C10 . C9 . H91 . 118.9 no
C9 . C10 . C11 . 118.7(5) yes
C9 . C10 . C21 . 128.2(5) yes
C11 . C10 . C21 . 112.8(5) yes
C10 . C11 . C12 . 119.1(4) yes
C10 . C11 . C19 . 111.9(5) yes
C12 . C11 . C19 . 128.9(5) yes
C7 . C12 . C11 . 123.7(5) yes
C7 . C12 . H121 . 118.1 no
C11 . C12 . H121 . 118.2 no
C14 . C13 . C18 . 118.7(5) yes
C14 . C13 . H131 . 121.2 no
C18 . C13 . H131 . 120.1 no
C13 . C14 . C15 . 119.2(5) yes
C13 . C14 . H141 . 120.0 no
C15 . C14 . H141 . 120.8 no
C14 . C15 . C16 . 121.4(5) yes
C14 . C15 . H151 . 119.0 no
C16 . C15 . H151 . 119.6 no
C15 . C16 . C17 . 120.1(5) yes
C15 . C16 . C21 . 128.4(5) yes
C17 . C16 . C21 . 111.4(5) yes
C16 . C17 . C18 . 118.1(5) yes
C16 . C17 . C19 . 112.8(5) yes
C18 . C17 . C19 . 129.0(5) yes
C13 . C18 . C17 . 121.9(5) yes
C13 . C18 . H181 . 119.4 no
C17 . C18 . H181 . 118.7 no
C17 . C19 . C11 . 107.8(6) yes
C17 . C19 . C5 . 105.9(6) yes
C11 . C19 . C5 . 104.7(6) yes
C17 . C19 . C20 . 112.2(5) yes
C11 . C19 . C20 . 113.4(5) yes
C5 . C19 . C20 . 112.4(5) yes
C19 . C20 . H201 . 109.3 no
C19 . C20 . H202 . 109.6 no
H201 . C20 . H202 . 109.5 no
C19 . C20 . H203 . 109.5 no
H201 . C20 . H203 . 109.5 no
H202 . C20 . H203 . 109.5 no
C4 . C21 . C10 . 104.2(6) yes
C4 . C21 . C16 . 106.5(6) yes
C10 . C21 . C16 . 110.1(6) yes
C4 . C21 . C22 . 114.9(5) yes
C10 . C21 . C22 . 113.0(5) yes
C16 . C21 . C22 . 107.9(5) yes
C21 . C22 . H221 . 109.1 no
C21 . C22 . H222 . 109.4 no
H221 . C22 . H222 . 109.5 no
C21 . C22 . H223 . 109.9 no
H221 . C22 . H223 . 109.5 no
H222 . C22 . H223 . 109.5 no
C52 . C51 . C56 . 120.8(4) yes
C52 . C51 . O51 . 118.5(4) yes
C56 . C51 . O51 . 120.0(4) yes
C51 . C52 . C53 . 118.5(4) yes
C51 . C52 . O52 . 118.8(4) yes
C53 . C52 . O52 . 122.6(4) yes
C52 . C53 . C54 . 120.5(5) yes
C52 . C53 . H531 . 119.8 no
C54 . C53 . H531 . 119.7 no
C53 . C54 . C55 . 120.0(4) yes
C53 . C54 . C71 . 125.9(5) yes
C55 . C54 . C71 . 113.4(5) yes
C54 . C55 . C56 . 118.5(4) yes
C54 . C55 . C69 . 110.4(5) yes
C56 . C55 . C69 . 131.0(5) yes
C55 . C56 . C51 . 120.9(5) yes
C55 . C56 . H561 . 120.1 no
C51 . C56 . H561 . 119.0 no
C58 . C57 . C62 . 121.1(4) yes
C58 . C57 . O57 . 115.9(5) yes
C62 . C57 . O57 . 122.6(5) yes
C57 . C58 . C59 . 121.0(4) yes
C57 . C58 . O58 . 118.5(4) yes
C59 . C58 . O58 . 120.5(5) yes
C58 . C59 . C60 . 119.2(5) yes
C58 . C59 . H591 . 120.2 no
C60 . C59 . H591 . 120.6 no
C59 . C60 . C61 . 119.2(4) yes
C59 . C60 . C71 . 129.8(5) yes
C61 . C60 . C71 . 110.6(5) yes
C60 . C61 . C62 . 121.8(4) yes
C60 . C61 . C69 . 113.1(5) yes
C62 . C61 . C69 . 125.1(5) yes
C61 . C62 . C57 . 117.6(5) yes
C61 . C62 . H621 . 121.4 no
C57 . C62 . H621 . 121.0 no
C64 . C63 . C68 . 116.4(5) yes
C64 . C63 . H631 . 121.7 no
C68 . C63 . H631 . 121.9 no
C63 . C64 . C65 . 121.1(5) yes
C63 . C64 . H641 . 119.9 no
C65 . C64 . H641 . 119.1 no
C64 . C65 . C66 . 122.8(5) yes
C64 . C65 . H651 . 118.6 no
C66 . C65 . H651 . 118.6 no
C65 . C66 . C67 . 115.5(4) yes
C65 . C66 . C71 . 130.3(5) yes
C67 . C66 . C71 . 114.1(5) yes
C66 . C67 . C68 . 122.3(5) yes
C66 . C67 . C69 . 110.6(5) yes
C68 . C67 . C69 . 127.1(5) yes
C63 . C68 . C67 . 121.1(5) yes
C63 . C68 . H681 . 119.7 no
C67 . C68 . H681 . 119.1 no
C61 . C69 . C67 . 106.6(6) yes
C61 . C69 . C55 . 107.3(6) yes
C67 . C69 . C55 . 107.5(6) yes
C61 . C69 . C70 . 114.7(5) yes
C67 . C69 . C70 . 111.1(5) yes
C55 . C69 . C70 . 109.3(5) yes
C69 . C70 . H701 . 109.7 no
C69 . C70 . H702 . 109.2 no
H701 . C70 . H702 . 109.5 no
C69 . C70 . H703 . 109.5 no
H701 . C70 . H703 . 109.5 no
H702 . C70 . H703 . 109.5 no
C54 . C71 . C66 . 103.5(6) yes
C54 . C71 . C60 . 112.0(6) yes
C66 . C71 . C60 . 103.1(6) yes
C54 . C71 . C72 . 112.9(5) yes
C66 . C71 . C72 . 112.5(5) yes
C60 . C71 . C72 . 112.1(5) yes
C71 . C72 . H721 . 109.9 no
C71 . C72 . H722 . 109.0 no
H721 . C72 . H722 . 109.5 no
C71 . C72 . H723 . 109.5 no
H721 . C72 . H723 . 109.5 no
H722 . C72 . H723 . 109.5 no
C102 . C101 . C106 . 120.0(4) yes
C102 . C101 . O101 . 116.9(5) yes
C106 . C101 . O101 . 123.0(5) yes
C101 . C102 . C103 . 119.2(4) yes
C101 . C102 . O102 . 120.9(5) yes
C103 . C102 . O102 . 119.6(5) yes
C102 . C103 . C104 . 120.7(5) yes
C102 . C103 . H1031 . 119.5 no
C104 . C103 . H1031 . 119.8 no
C103 . C104 . C105 . 120.3(5) yes
C103 . C104 . C121 . 130.5(5) yes
C105 . C104 . C121 . 109.1(5) yes
C104 . C105 . C106 . 118.5(5) yes
C104 . C105 . C119 . 115.7(5) yes
C106 . C105 . C119 . 125.4(5) yes
C101 . C106 . C105 . 121.1(5) yes
C101 . C106 . H1061 . 119.3 no
C105 . C106 . H1061 . 119.6 no
C108 . C107 . C112 . 120.7(4) yes
C108 . C107 . O107 . 118.3(5) yes
C112 . C107 . O107 . 120.9(5) yes
C107 . C108 . C109 . 113.9(5) yes
C107 . C108 . O108 . 128.5(5) yes
C109 . C108 . O108 . 117.1(5) yes
C108 . C109 . C110 . 123.5(5) yes
C108 . C109 . H1091 . 118.1 no
C110 . C109 . H1091 . 118.3 no
C109 . C110 . C111 . 119.4(5) yes
C109 . C110 . C121 . 125.5(5) yes
C111 . C110 . C121 . 114.3(5) yes
C110 . C111 . C112 . 117.2(5) yes
C110 . C111 . C119 . 110.8(5) yes
C112 . C111 . C119 . 131.7(5) yes
C107 . C112 . C111 . 122.1(5) yes
C107 . C112 . H1121 . 119.1 no
C111 . C112 . H1121 . 118.8 no
C114 . C113 . C118 . 121.3(5) yes
C114 . C113 . H1131 . 119.7 no
C118 . C113 . H1131 . 119.0 no
C113 . C114 . C115 . 118.0(5) yes
C113 . C114 . H1141 . 120.6 no
C115 . C114 . H1141 . 121.4 no
C114 . C115 . C116 . 121.6(5) yes
C114 . C115 . H1151 . 118.8 no
C116 . C115 . H1151 . 119.5 no
C115 . C116 . C117 . 119.7(5) yes
C115 . C116 . C121 . 129.3(5) yes
C117 . C116 . C121 . 111.0(5) yes
C116 . C117 . C118 . 118.5(5) yes
C116 . C117 . C119 . 113.6(5) yes
C118 . C117 . C119 . 127.9(5) yes
C117 . C118 . C113 . 120.8(5) yes
C117 . C118 . H1181 . 119.5 no
C113 . C118 . H1181 . 119.8 no
C105 . C119 . C117 . 106.4(6) yes
C105 . C119 . C111 . 104.5(6) yes
C117 . C119 . C111 . 105.3(6) yes
C105 . C119 . C120 . 116.9(5) yes
C117 . C119 . C120 . 111.8(5) yes
C111 . C119 . C120 . 111.1(5) yes
C119 . C120 . H1201 . 109.1 no
C119 . C120 . H1202 . 109.5 no
H1201 . C120 . H1202 . 109.5 no
C119 . C120 . H1203 . 109.8 no
H1201 . C120 . H1203 . 109.5 no
H1202 . C120 . H1203 . 109.5 no
C116 . C121 . C110 . 103.9(6) yes
C116 . C121 . C104 . 111.1(6) yes
C110 . C121 . C104 . 106.4(6) yes
C116 . C121 . C122 . 111.2(5) yes
C110 . C121 . C122 . 113.1(5) yes
C104 . C121 . C122 . 110.9(5) yes
C121 . C122 . H1221 . 109.8 no
C121 . C122 . H1222 . 109.4 no
H1221 . C122 . H1222 . 109.5 no
C121 . C122 . H1223 . 109.2 no
H1221 . C122 . H1223 . 109.5 no
H1222 . C122 . H1223 . 109.5 no
C7 . O7 . H71 . 120.3 no
C8 . O8 . H81 . 107.9 no
C2 . O2 . H21 . 112.3 no
C1 . O1 . H11 . 113.9 no
C102 . O102 . H1021 . 113.8 no
C101 . O101 . H1011 . 110.2 no
C107 . O107 . H1071 . 105.7 no
C108 . O108 . H1081 . 118.7 no
C57 . O57 . H571 . 105.5 no
C58 . O58 . H581 . 105.1 no
C52 . O52 . H521 . 110.3 no
C51 . O51 . H511 . 112.4 no
_chemical_name_systematic        '[1.(TBA.Br)2]n'
####################################################################### 
# 
# This file contains crystal structure data downloaded from the 
# Cambridge Structural Database (CSD) hosted by the Cambridge 
# Crystallographic Data Centre (CCDC).
# 
# Full information about CCDC data access policies and citation 
# guidelines are available at http://www.ccdc.cam.ac.uk/access/V1 
# 
# Audit and citation data items may have been added by the CCDC. 
# Please retain this information to preserve the provenance of 
# this file and to allow appropriate attribution of the data. 
# 
#######################################################################

data_TBA_partialsqueeze
_database_code_depnum_ccdc_archive 'CCDC 1400482'
_audit_update_record             
;
2015-05-11 deposited with the CCDC.
2015-08-20 downloaded from the CCDC.
;
#==============================================================================
# start Validation Reply Form
_vrf_ATOM007_I                   
;
PROBLEM: _atom_site_aniso_label is missing
RESPONSE: Due to the poor quality of the data, it was not possible to achieve
a chemically-sensible anisotropic refinement.
;
_vrf_PLAT201_I                   
;
PROBLEM: Isotropic non-H Atoms in Main Residue(s) .......        180 Report
RESPONSE: Due to the poor quality of the data, it was not possible to achieve
a chemically-sensible anisotropic refinement.
;
# end Validation Reply Form


# SQUEEZE RESULTS (APPEND TO CIF)
# Note: Data are Listed for all Voids in the P1 Unit Cell
# i.e. Centre of Gravity, Solvent Accessible Volume,
# Recovered number of Electrons in the Void and
# Details about the Squeezed Material

loop_
_platon_squeeze_void_nr
_platon_squeeze_void_average_x
_platon_squeeze_void_average_y
_platon_squeeze_void_average_z
_platon_squeeze_void_volume
_platon_squeeze_void_count_electrons
_platon_squeeze_void_content
1 0.000 0.000 -0.036 533 98 ' '
2 0.004 0.319 0.241 53 11 ' '
3 -0.005 0.388 0.736 33 6 ' '
4 -0.005 0.607 0.236 34 6 ' '
5 0.004 0.685 0.741 53 11 ' '
6 0.191 0.050 1.001 13 3 ' '
7 0.191 0.141 0.501 13 3 ' '
8 0.206 0.479 0.308 21 4 ' '
9 0.206 0.727 0.808 21 4 ' '
10 0.273 0.479 0.808 21 5 ' '
11 0.273 0.794 0.308 21 4 ' '
12 0.333 0.667 0.027 559 102 ' '
13 0.315 0.319 0.741 52 11 ' '
14 0.315 0.996 0.241 52 11 ' '
15 0.315 0.049 0.117 12 2 ' '
16 0.315 0.266 0.617 12 2 ' '
17 0.363 0.063 0.934 11 2 ' '
18 0.363 0.301 0.434 11 2 ' '
19 0.393 0.388 0.236 33 6 ' '
20 0.393 1.005 0.736 34 6 ' '
21 0.515 0.142 0.702 9 2 ' '
22 0.515 0.373 0.202 9 2 ' '
23 0.521 0.727 0.308 21 5 ' '
24 0.521 0.794 0.808 21 4 ' '
25 0.611 0.606 0.736 33 6 ' '
26 0.611 1.005 0.236 33 6 ' '
27 0.667 0.333 0.725 563 104 ' '
28 0.627 0.142 0.202 9 2 ' '
29 0.627 0.485 0.702 9 2 ' '
30 0.681 0.685 0.241 52 11 ' '
31 0.681 0.996 0.741 52 11 ' '
32 0.699 0.063 0.434 11 2 ' '
33 0.699 0.637 0.934 11 2 ' '
34 0.734 0.049 0.617 12 2 ' '
35 0.734 0.685 0.117 12 2 ' '
36 0.859 0.050 0.501 13 3 ' '
37 0.859 0.809 0.001 13 3 ' '
38 0.858 0.373 0.702 9 2 ' '
39 0.858 0.485 0.202 9 2 ' '
40 0.937 0.301 0.934 11 2 ' '
41 0.937 0.637 0.434 11 2 ' '
42 0.950 0.141 1.001 13 3 ' '
43 0.950 0.266 0.117 11 2 ' '
44 0.951 0.685 0.617 12 2 ' '
45 0.950 0.809 0.501 13 3 ' '

_platon_squeeze_details          
;
;

_exptl_special_details           
; 
 The crystal was 
placed in the cold stream of an Oxford 
Cryosystems open-flow nitrogen cryostat (Cosier & 
Glazer, 1986) with a nominal stability of 0.1K. 
 
Cosier, J. & Glazer, A.M., 1986. J. Appl. Cryst. 105-107. 
;

_refine_special_details          SQUEEZE

_cell_length_a                   40.346(14)
_cell_length_b                   40.346(14)
_cell_length_c                   17.984(6)
_cell_angle_alpha                90
_cell_angle_beta                 90
_cell_angle_gamma                120
_cell_volume                     25352(15)

_symmetry_cell_setting           trigonal
_symmetry_space_group_name_H-M   'P 3 c 1 '
_symmetry_space_group_name_Hall  'P 3 -2"c'

loop_
_symmetry_equiv_pos_as_xyz
x,y,z
-x+y,-x,z
x,x-y,z+1/2
-y,x-y,z
-x+y,y,z+1/2
-y,-x,z+1/2

loop_
_atom_type_symbol
_atom_type_scat_dispersion_real
_atom_type_scat_dispersion_imag
_atom_type_scat_Cromer_Mann_a1
_atom_type_scat_Cromer_Mann_b1
_atom_type_scat_Cromer_Mann_a2
_atom_type_scat_Cromer_Mann_b2
_atom_type_scat_Cromer_Mann_a3
_atom_type_scat_Cromer_Mann_b3
_atom_type_scat_Cromer_Mann_a4
_atom_type_scat_Cromer_Mann_b4
_atom_type_scat_Cromer_Mann_c
_atom_type_scat_source
C 0.0033 0.0016 2.3100 20.8439 1.0200 10.2075 1.5886 0.5687 0.8650 51.6512
0.2156 'International Tables Vol C 4.2.6.8 and 6.1.1.4'
H 0.0000 0.0000 0.4930 10.5109 0.3229 26.1257 0.1402 3.1424 0.0408 57.7998
0.0030 'International Tables Vol C 4.2.6.8 and 6.1.1.4'
Br -0.2901 2.4595 17.1789 2.1723 5.2358 16.5796 5.6377 0.2609 3.9851 41.4328
2.9557 'International Tables Vol C 4.2.6.8 and 6.1.1.4'
N 0.0061 0.0033 12.2126 0.0057 3.1322 9.8933 2.0125 28.9975 1.1663 0.5826
-11.5290 'International Tables Vol C 4.2.6.8 and 6.1.1.4'
O 0.0106 0.0060 3.0485 13.2771 2.2868 5.7011 1.5463 0.3239 0.8670 32.9089
0.2508 'International Tables Vol C 4.2.6.8 and 6.1.1.4'

_cell_formula_units_Z            6

_chemical_formula_sum            'C162 H270 Br6 N6 O12'
_chemical_formula_moiety         '3(C22 H18 O4), 6(C16 H36 N), 6(Br)'
_chemical_compound_source        synthesized
_chemical_formula_weight         2973.36

_cell_measurement_reflns_used    9737
_cell_measurement_theta_min      2.39
_cell_measurement_theta_max      26.25
_cell_measurement_temperature    90

_exptl_crystal_description       block
_exptl_crystal_colour            colourless
_exptl_crystal_size_min          0.28
_exptl_crystal_size_mid          0.30
_exptl_crystal_size_max          0.66

_exptl_crystal_density_diffrn    1.168
_exptl_crystal_density_meas      ?
_exptl_crystal_density_method    'not measured'
# Non-dispersive F(000): 
_exptl_crystal_F_000             9540
_exptl_absorpt_coefficient_mu    1.480

_exptl_absorpt_correction_type   multi-scan
_exptl_absorpt_process_details   'Apex2, (Bruker, 2007)'
_exptl_absorpt_correction_T_min  0.623
_exptl_absorpt_correction_T_max  1.00
_diffrn_measurement_device_type  'Bruker Apex Duo'
_diffrn_measurement_device       Serial
_diffrn_radiation_monochromator  graphite
_diffrn_radiation_type           'Mo K\a'
_diffrn_radiation_wavelength     0.71073
_diffrn_measurement_method       \w/2\q

_computing_data_collection       'Apex2, (Bruker, 2007)'
_computing_cell_refinement       'Apex2, (Bruker, 2007)'
_computing_data_reduction        'Apex2, (Bruker, 2007)'
_computing_structure_solution    'Superflip (Palatinus & Chapuis, 2007)'
_computing_structure_refinement  'CRYSTALS (Betteridge et al., 2003)'
_computing_publication_material  'CRYSTALS (Betteridge et al., 2003)'

_diffrn_standards_interval_time  0
_diffrn_standards_interval_count 0
_diffrn_standards_number         0
_diffrn_standards_decay_%        0

_diffrn_ambient_temperature      90
_diffrn_reflns_number            171050
_reflns_number_total             34142
_diffrn_reflns_av_R_equivalents  0.087

_diffrn_reflns_theta_min         1.517
_diffrn_reflns_theta_max         26.331
_diffrn_measured_fraction_theta_max 0.997

_diffrn_reflns_theta_full        26.331
_diffrn_measured_fraction_theta_full 0.997

_diffrn_reflns_limit_h_min       -43
_diffrn_reflns_limit_h_max       0
_diffrn_reflns_limit_k_min       0
_diffrn_reflns_limit_k_max       50
_diffrn_reflns_limit_l_min       -22
_diffrn_reflns_limit_l_max       22
_reflns_limit_h_min              -43
_reflns_limit_h_max              0
_reflns_limit_k_min              0
_reflns_limit_k_max              50
_reflns_limit_l_min              -22
_reflns_limit_l_max              22

_oxford_diffrn_Wilson_B_factor   1.21
_oxford_diffrn_Wilson_scale      7841.48

_atom_sites_solution_primary     Other
_atom_sites_solution_hydrogens   difmap

_refine_diff_density_min         -4.15
_refine_diff_density_max         6.63

# The values actually used during refinement 
_oxford_reflns_threshold_expression_ref I>-3.0\s(I)
_refine_ls_number_reflns         30931
_refine_ls_number_restraints     709
_refine_ls_number_parameters     746
_oxford_refine_ls_R_factor_ref   0.1864
_refine_ls_wR_factor_ref         0.3446
_refine_ls_goodness_of_fit_ref   0.9874
_refine_ls_shift/su_max          0.0006334
_refine_ls_shift/su_mean         0.0000218

# The values computed with all filters except I/sigma 
_oxford_reflns_number_all        31114
_refine_ls_R_factor_all          0.1872
_refine_ls_wR_factor_all         0.3454

# The values computed with a 2 sigma cutoff - a la SHELX 
_reflns_threshold_expression     I>2.0\s(I)
_reflns_number_gt                29002
_refine_ls_R_factor_gt           0.1799
_refine_ls_wR_factor_gt          0.3418

_refine_ls_abs_structure_Flack   0.117(15)
_refine_ls_abs_structure_details 'Flack (1983), 16955 Friedel-pairs'
_chemical_absolute_configuration ad


_refine_ls_structure_factor_coef Fsqd
_refine_ls_matrix_type           full
_refine_ls_hydrogen_treatment    constr
_refine_ls_weighting_scheme      calc
_refine_ls_weighting_details     
;
 Method, part 1, Chebychev polynomial, (Watkin, 1994, Prince, 1982) 
 [weight] = 1.0/[A~0~*T~0~(x)+A~1~*T~1~(x) ... +A~n-1~]*T~n-1~(x)] 
 where A~i~ are the Chebychev coefficients listed below and x= Fcalc/Fmax 
 Method = Robust Weighting (Prince, 1982) 
 W = [weight] * [1-(deltaF/6*sigmaF)^2^]^2^ 
 A~i~ are: 
 47.8 75.4 36.2 8.46 
;

# Uequiv = arithmetic mean of Ui i.e. Ueqiv = (U1+U2+U3)/3

# Replace last . with number of unfound hydrogen atoms attached to an atom.

# ..._refinement_flags_... 
# . no refinement constraints           S special position constraint on site
# G rigid group refinement of site      R riding atom
# D distance or angle restraint on site T thermal displacement constraints
# U Uiso or Uij restraint (rigid bond)  P partial occupancy constraint


loop_
_atom_site_label
_atom_site_type_symbol
_atom_site_fract_x
_atom_site_fract_y
_atom_site_fract_z
_atom_site_U_iso_or_equiv
_atom_site_occupancy
_atom_site_adp_type
_atom_site_refinement_flags_posn
_atom_site_refinement_flags_adp
_atom_site_refinement_flags_occupancy
_atom_site_disorder_assembly
_atom_site_disorder_group
_atom_site_attached_hydrogens
N600 N 0.4529(3) 0.6453(3) 0.4125(6) 0.0195(13) 1.0000 Uiso D U . . . .
C601 C 0.4879(3) 0.6403(4) 0.4131(9) 0.0187(15) 1.0000 Uiso D U . . . .
C602 C 0.5267(3) 0.6768(4) 0.4112(9) 0.0188(16) 1.0000 Uiso D U . . . .
C603 C 0.5571(3) 0.6646(4) 0.4115(9) 0.0183(18) 1.0000 Uiso D U . . . .
C604 C 0.5981(4) 0.6981(4) 0.4157(9) 0.019(2) 1.0000 Uiso D U . . . .
C611 C 0.4506(5) 0.6668(4) 0.3448(6) 0.0198(15) 1.0000 Uiso D U . . . .
C612 C 0.4508(5) 0.6506(4) 0.2681(7) 0.0209(17) 1.0000 Uiso D U . . . .
C613 C 0.4481(5) 0.6768(4) 0.2101(7) 0.0223(19) 1.0000 Uiso D U . . . .
C614 C 0.4450(5) 0.6610(5) 0.1318(8) 0.023(2) 1.0000 Uiso D U . . . .
C621 C 0.4181(3) 0.6049(4) 0.4127(9) 0.0200(15) 1.0000 Uiso D U . . . .
C622 C 0.3791(3) 0.6028(4) 0.4145(9) 0.0197(17) 1.0000 Uiso D U . . . .
C623 C 0.3480(3) 0.5606(4) 0.4199(9) 0.0192(18) 1.0000 Uiso D U . . . .
C624 C 0.3075(4) 0.5547(5) 0.4189(9) 0.019(2) 1.0000 Uiso D U . . . .
C631 C 0.4518(5) 0.6671(4) 0.4805(6) 0.0218(15) 1.0000 Uiso D U . . . .
C632 C 0.4502(5) 0.6493(4) 0.5566(7) 0.0226(17) 1.0000 Uiso D U . . . .
C633 C 0.4546(5) 0.6783(4) 0.6158(7) 0.0254(19) 1.0000 Uiso D U . . . .
C634 C 0.4520(5) 0.6599(5) 0.6912(8) 0.027(2) 1.0000 Uiso D U . . . .
N700 N 0.1188(3) 0.1380(3) 0.6209(6) 0.0225(13) 1.0000 Uiso D U . . . .
C701 C 0.0856(3) 0.1455(4) 0.6212(10) 0.0242(15) 1.0000 Uiso D U . . . .
C702 C 0.0471(3) 0.1086(4) 0.6225(10) 0.0260(18) 1.0000 Uiso D U . . . .
C703 C 0.0155(4) 0.1186(4) 0.6256(11) 0.028(2) 1.0000 Uiso D U . . . .
C704 C -0.0246(4) 0.0833(4) 0.6237(11) 0.029(2) 1.0000 Uiso D U . . . .
C711 C 0.1188(5) 0.1151(4) 0.5531(6) 0.0221(15) 1.0000 Uiso D U . . . .
C712 C 0.1156(5) 0.1311(4) 0.4778(7) 0.0226(17) 1.0000 Uiso D U . . . .
C713 C 0.1133(5) 0.1037(4) 0.4164(7) 0.0246(19) 1.0000 Uiso D U . . . .
C714 C 0.1101(5) 0.1187(5) 0.3399(8) 0.026(2) 1.0000 Uiso D U . . . .
C721 C 0.1218(5) 0.1165(4) 0.6880(7) 0.0240(16) 1.0000 Uiso D U . . . .
C722 C 0.1178(5) 0.1318(5) 0.7634(7) 0.0265(18) 1.0000 Uiso D U . . . .
C723 C 0.1202(5) 0.1060(5) 0.8241(7) 0.027(2) 1.0000 Uiso D U . . . .
C724 C 0.1174(5) 0.1194(5) 0.9018(8) 0.029(2) 1.0000 Uiso D U . . . .
C731 C 0.1541(3) 0.1775(4) 0.6186(9) 0.0211(15) 1.0000 Uiso D U . . . .
C732 C 0.1929(3) 0.1796(4) 0.6179(9) 0.0226(17) 1.0000 Uiso D U . . . .
C733 C 0.2205(4) 0.2229(4) 0.6194(10) 0.0249(19) 1.0000 Uiso D U . . . .
C734 C 0.2601(4) 0.2277(5) 0.6198(10) 0.026(2) 1.0000 Uiso D U . . . .
N800 N 0.8020(3) 0.6930(3) 0.4186(5) 0.0128(12) 1.0000 Uiso D U . . . .
C801 C 0.8055(3) 0.7321(3) 0.4137(8) 0.0136(14) 1.0000 Uiso D U . . . .
C802 C 0.7679(3) 0.7325(4) 0.4173(9) 0.0161(16) 1.0000 Uiso D U . . . .
C803 C 0.7732(5) 0.7724(4) 0.4062(7) 0.0187(18) 1.0000 Uiso D U . . . .
C804 C 0.7855(5) 0.7891(5) 0.3287(7) 0.023(2) 1.0000 Uiso D U . . . .
C811 C 0.7784(4) 0.6701(4) 0.4864(6) 0.0119(14) 1.0000 Uiso D U . . . .
C812 C 0.7939(4) 0.6909(4) 0.5605(6) 0.0116(15) 1.0000 Uiso D U . . . .
C813 C 0.7697(4) 0.6648(4) 0.6231(6) 0.0141(17) 1.0000 Uiso D U . . . .
C814 C 0.7808(4) 0.6812(4) 0.7011(7) 0.015(2) 1.0000 Uiso D U . . . .
C821 C 0.7811(4) 0.6684(4) 0.3514(6) 0.0146(14) 1.0000 Uiso D U . . . .
C822 C 0.8030(4) 0.6831(4) 0.2779(6) 0.0171(16) 1.0000 Uiso D U . . . .
C823 C 0.7770(4) 0.6623(4) 0.2123(6) 0.0193(18) 1.0000 Uiso D U . . . .
C824 C 0.7988(4) 0.6715(5) 0.1388(8) 0.022(2) 1.0000 Uiso D U . . . .
C831 C 0.8431(3) 0.7016(3) 0.4226(8) 0.0129(14) 1.0000 Uiso D U . . . .
C832 C 0.8479(3) 0.6662(3) 0.4233(8) 0.0135(16) 1.0000 Uiso D U . . . .
C833 C 0.8908(3) 0.6807(4) 0.4201(9) 0.0156(17) 1.0000 Uiso D U . . . .
C834 C 0.8989(4) 0.6476(4) 0.4188(9) 0.018(2) 1.0000 Uiso D U . . . .
N400 N 0.4663(3) 0.4428(3) 0.6165(6) 0.0157(12) 1.0000 Uiso D U . . . .
C401 C 0.4684(3) 0.4062(3) 0.6160(8) 0.0135(14) 1.0000 Uiso D U . . . .
C402 C 0.4312(3) 0.3676(3) 0.6168(8) 0.0146(16) 1.0000 Uiso D U . . . .
C403 C 0.4413(4) 0.3360(3) 0.6088(9) 0.0160(17) 1.0000 Uiso D U . . . .
C404 C 0.4046(4) 0.2971(4) 0.6087(9) 0.018(2) 1.0000 Uiso D U . . . .
C411 C 0.4457(4) 0.4455(4) 0.5484(6) 0.0162(14) 1.0000 Uiso D U . . . .
C412 C 0.4687(4) 0.4521(4) 0.4765(6) 0.0172(16) 1.0000 Uiso D U . . . .
C413 C 0.4416(4) 0.4422(4) 0.4100(6) 0.0185(18) 1.0000 Uiso D U . . . .
C414 C 0.4652(4) 0.4510(5) 0.3387(8) 0.021(2) 1.0000 Uiso D U . . . .
C421 C 0.5072(3) 0.4754(3) 0.6244(8) 0.0158(14) 1.0000 Uiso D U . . . .
C422 C 0.5113(3) 0.5152(3) 0.6232(9) 0.0162(16) 1.0000 Uiso D U . . . .
C423 C 0.5539(4) 0.5457(3) 0.6172(9) 0.0189(18) 1.0000 Uiso D U . . . .
C424 C 0.5613(5) 0.5868(4) 0.6148(9) 0.021(2) 1.0000 Uiso D U . . . .
C431 C 0.4419(4) 0.4414(4) 0.6820(6) 0.0150(14) 1.0000 Uiso D U . . . .
C432 C 0.4555(4) 0.4380(4) 0.7594(6) 0.0169(16) 1.0000 Uiso D U . . . .
C433 C 0.4262(4) 0.4324(5) 0.8188(6) 0.0194(18) 1.0000 Uiso D U . . . .
C434 C 0.4409(5) 0.4342(5) 0.8972(7) 0.020(2) 1.0000 Uiso D U . . . .
N500 N 0.6453(3) 0.7803(3) 0.7123(6) 0.0163(12) 1.0000 Uiso D U . . . .
C501 C 0.6068(3) 0.7437(3) 0.7102(8) 0.0156(14) 1.0000 Uiso D U . . . .
C502 C 0.6062(3) 0.7057(3) 0.7099(8) 0.0153(16) 1.0000 Uiso D U . . . .
C503 C 0.5651(3) 0.6725(4) 0.7044(7) 0.0159(17) 1.0000 Uiso D U . . . .
C504 C 0.5518(4) 0.6684(4) 0.6239(7) 0.016(2) 1.0000 Uiso D U . . . .
C511 C 0.6673(4) 0.7808(5) 0.7813(6) 0.0169(15) 1.0000 Uiso D U . . . .
C512 C 0.6472(4) 0.7736(4) 0.8563(6) 0.0170(16) 1.0000 Uiso D U . . . .
C513 C 0.6742(4) 0.7762(5) 0.9183(6) 0.0189(18) 1.0000 Uiso D U . . . .
C514 C 0.6543(4) 0.7688(5) 0.9931(7) 0.019(2) 1.0000 Uiso D U . . . .
C521 C 0.6364(3) 0.8128(3) 0.7164(8) 0.0160(14) 1.0000 Uiso D U . . . .
C522 C 0.6709(3) 0.8532(3) 0.7176(9) 0.0164(16) 1.0000 Uiso D U . . . .
C523 C 0.6563(4) 0.8818(3) 0.7162(9) 0.0181(18) 1.0000 Uiso D U . . . .
C524 C 0.6899(4) 0.9228(4) 0.7118(9) 0.019(2) 1.0000 Uiso D U . . . .
C531 C 0.6709(4) 0.7852(4) 0.6464(6) 0.0172(15) 1.0000 Uiso D U . . . .
C532 C 0.6563(4) 0.7900(5) 0.5704(6) 0.0195(17) 1.0000 Uiso D U . . . .
C533 C 0.6784(4) 0.7846(4) 0.5072(6) 0.0198(18) 1.0000 Uiso D U . . . .
C534 C 0.6724(5) 0.7979(5) 0.4313(7) 0.021(2) 1.0000 Uiso D U . . . .
N300 N 0.5257(3) 0.3148(3) 0.3260(6) 0.0196(13) 1.0000 Uiso D U . . . .
C301 C 0.5492(4) 0.3351(4) 0.2572(6) 0.0190(15) 1.0000 Uiso D U . . . .
C302 C 0.5324(4) 0.3171(4) 0.1814(6) 0.0184(17) 1.0000 Uiso D U . . . .
C303 C 0.5591(4) 0.3414(4) 0.1189(7) 0.0196(18) 1.0000 Uiso D U . . . .
C304 C 0.5456(5) 0.3242(5) 0.0419(7) 0.021(2) 1.0000 Uiso D U . . . .
C311 C 0.4868(4) 0.3124(4) 0.3232(9) 0.0190(15) 1.0000 Uiso D U . . . .
C312 C 0.4848(4) 0.3491(4) 0.3174(9) 0.0196(17) 1.0000 Uiso D U . . . .
C313 C 0.4443(4) 0.3428(5) 0.3221(7) 0.0226(19) 1.0000 Uiso D U . . . .
C314 C 0.4330(5) 0.3425(5) 0.4022(7) 0.025(2) 1.0000 Uiso D U . . . .
C321 C 0.5189(4) 0.2743(3) 0.3275(9) 0.0195(15) 1.0000 Uiso D U . . . .
C322 C 0.5550(4) 0.2707(4) 0.3256(9) 0.0205(17) 1.0000 Uiso D U . . . .
C323 C 0.5444(4) 0.2287(4) 0.3265(9) 0.0210(18) 1.0000 Uiso D U . . . .
C324 C 0.5798(4) 0.2241(5) 0.3295(9) 0.022(2) 1.0000 Uiso D U . . . .
C331 C 0.5506(4) 0.3374(4) 0.3914(6) 0.0213(15) 1.0000 Uiso D U . . . .
C332 C 0.5330(4) 0.3205(4) 0.4668(7) 0.0247(17) 1.0000 Uiso D U . . . .
C333 C 0.5587(5) 0.3456(5) 0.5293(7) 0.0270(19) 1.0000 Uiso D U . . . .
C334 C 0.5434(5) 0.3299(5) 0.6062(8) 0.028(2) 1.0000 Uiso D U . . . .
C1 C 0.5806(3) 0.4644(2) 0.5007(4) 0.0054(12) 1.0000 Uiso D U . . . .
C2 C 0.5835(3) 0.4636(2) 0.4234(4) 0.0074(12) 1.0000 Uiso D U . . . .
C3 C 0.6133(3) 0.4942(3) 0.3858(5) 0.0067(13) 1.0000 Uiso D U . . . .
C4 C 0.6409(3) 0.5253(3) 0.4268(5) 0.0062(11) 1.0000 Uiso D U . . . .
C5 C 0.6382(3) 0.5266(3) 0.5045(5) 0.0061(11) 1.0000 Uiso D U . . . .
C6 C 0.6079(3) 0.4957(3) 0.5418(5) 0.0050(13) 1.0000 Uiso D U . . . .
C7 C 0.7677(2) 0.5689(4) 0.5315(4) 0.0103(13) 1.0000 Uiso D U . . . .
C8 C 0.7717(2) 0.5676(4) 0.4545(4) 0.0101(13) 1.0000 Uiso D U . . . .
C9 C 0.7422(3) 0.5638(4) 0.4072(5) 0.0098(13) 1.0000 Uiso D U . . . .
C10 C 0.7096(3) 0.5629(4) 0.4369(5) 0.0080(11) 1.0000 Uiso D U . . . .
C11 C 0.7062(3) 0.5646(4) 0.5142(5) 0.0075(11) 1.0000 Uiso D U . . . .
C12 C 0.7340(3) 0.5650(4) 0.5610(5) 0.0078(13) 1.0000 Uiso D U . . . .
C14 C 0.6693(4) 0.6533(3) 0.4092(5) 0.0138(15) 1.0000 Uiso D U . . . .
C13 C 0.6669(4) 0.6551(3) 0.4870(5) 0.0143(15) 1.0000 Uiso D U . . . .
C18 C 0.6640(4) 0.6248(3) 0.5299(5) 0.0107(14) 1.0000 Uiso D U . . . .
C17 C 0.6688(4) 0.5961(3) 0.4969(5) 0.0084(11) 1.0000 Uiso D U . . . .
C16 C 0.6725(4) 0.5953(3) 0.4199(5) 0.0084(12) 1.0000 Uiso D U . . . .
C15 C 0.6724(4) 0.6236(3) 0.3762(5) 0.0108(14) 1.0000 Uiso D U . . . .
C21 C 0.6758(3) 0.5608(3) 0.3936(5) 0.0073(11) 1.0000 Uiso D U . . . .
C22 C 0.6803(4) 0.5600(4) 0.3099(5) 0.0067(15) 1.0000 Uiso D U . . . .
C19 C 0.6696(3) 0.5639(3) 0.5407(5) 0.0078(11) 1.0000 Uiso D U . . . .
C20 C 0.6664(4) 0.5665(4) 0.6243(6) 0.0087(15) 1.0000 Uiso D U . . . .
C101 C 0.2091(4) 0.1248(2) 0.2220(4) 0.0057(12) 1.0000 Uiso D U . . . .
C102 C 0.2120(4) 0.1259(2) 0.2985(4) 0.0050(12) 1.0000 Uiso D U . . . .
C103 C 0.2170(3) 0.1578(3) 0.3388(5) 0.0036(12) 1.0000 Uiso D U . . . .
C104 C 0.2173(3) 0.1882(2) 0.3012(5) 0.0036(11) 1.0000 Uiso D U . . . .
C105 C 0.2147(4) 0.1875(2) 0.2235(5) 0.0040(11) 1.0000 Uiso D U . . . .
C106 C 0.2092(3) 0.1549(3) 0.1834(5) 0.0034(12) 1.0000 Uiso D U . . . .
C107 C 0.1263(3) 0.2304(4) 0.2479(4) 0.0091(12) 1.0000 Uiso D U . . . .
C108 C 0.1290(3) 0.2297(4) 0.3242(4) 0.0088(12) 1.0000 Uiso D U . . . .
C109 C 0.1596(3) 0.2283(4) 0.3563(5) 0.0061(13) 1.0000 Uiso D U . . . .
C110 C 0.1872(3) 0.2270(4) 0.3104(5) 0.0051(11) 1.0000 Uiso D U . . . .
C111 C 0.1839(3) 0.2275(4) 0.2323(5) 0.0053(11) 1.0000 Uiso D U . . . .
C112 C 0.1533(3) 0.2288(4) 0.2015(5) 0.0068(13) 1.0000 Uiso D U . . . .
C113 C 0.3128(3) 0.3158(3) 0.2115(5) 0.0085(14) 1.0000 Uiso D U . . . .
C114 C 0.3159(3) 0.3173(3) 0.2894(5) 0.0101(14) 1.0000 Uiso D U . . . .
C115 C 0.2879(3) 0.2869(3) 0.3317(5) 0.0076(14) 1.0000 Uiso D U . . . .
C116 C 0.2552(3) 0.2578(3) 0.2967(5) 0.0059(11) 1.0000 Uiso D U . . . .
C117 C 0.2517(3) 0.2570(3) 0.2195(5) 0.0060(11) 1.0000 Uiso D U . . . .
C118 C 0.2814(3) 0.2847(3) 0.1770(5) 0.0069(14) 1.0000 Uiso D U . . . .
C119 C 0.2145(3) 0.2226(2) 0.1906(5) 0.0052(10) 1.0000 Uiso D U . . . .
C120 C 0.2097(4) 0.2213(4) 0.1067(5) 0.0048(15) 1.0000 Uiso D U . . . .
C121 C 0.2219(3) 0.2245(2) 0.3383(5) 0.0046(10) 1.0000 Uiso D U . . . .
C122 C 0.2267(4) 0.2258(4) 0.4215(5) 0.0067(15) 1.0000 Uiso D U . . . .
C201 C 0.2466(3) 0.4523(4) 0.5159(4) 0.0111(13) 1.0000 Uiso D U . . . .
C202 C 0.2458(3) 0.4510(4) 0.5927(4) 0.0123(13) 1.0000 Uiso D U . . . .
C203 C 0.2736(3) 0.4475(4) 0.6327(5) 0.0111(13) 1.0000 Uiso D U . . . .
C204 C 0.3023(3) 0.4447(4) 0.5938(5) 0.0097(11) 1.0000 Uiso D U . . . .
C205 C 0.3032(3) 0.4462(4) 0.5161(5) 0.0086(11) 1.0000 Uiso D U . . . .
C206 C 0.2762(3) 0.4514(4) 0.4768(5) 0.0095(13) 1.0000 Uiso D U . . . .
C207 C 0.4363(3) 0.5337(3) 0.5206(5) 0.0178(13) 1.0000 Uiso D U . . . .
C208 C 0.4352(3) 0.5348(3) 0.5989(4) 0.0170(13) 1.0000 Uiso D U . . . .
C209 C 0.4024(3) 0.5072(3) 0.6380(5) 0.0136(13) 1.0000 Uiso D U . . . .
C210 C 0.3722(3) 0.4774(3) 0.5989(5) 0.0112(12) 1.0000 Uiso D U . . . .
C211 C 0.3732(3) 0.4774(3) 0.5210(5) 0.0115(12) 1.0000 Uiso D U . . . .
C212 C 0.4039(3) 0.5066(3) 0.4833(5) 0.0151(14) 1.0000 Uiso D U . . . .
C213 C 0.3329(4) 0.3477(3) 0.5114(5) 0.0126(15) 1.0000 Uiso D U . . . .
C214 C 0.3315(4) 0.3464(3) 0.5892(5) 0.0128(15) 1.0000 Uiso D U . . . .
C215 C 0.3330(4) 0.3764(3) 0.6291(5) 0.0118(14) 1.0000 Uiso D U . . . .
C216 C 0.3338(4) 0.4074(3) 0.5931(5) 0.0099(12) 1.0000 Uiso D U . . . .
C217 C 0.3352(4) 0.4090(3) 0.5153(5) 0.0094(12) 1.0000 Uiso D U . . . .
C218 C 0.3353(4) 0.3794(3) 0.4747(5) 0.0113(14) 1.0000 Uiso D U . . . .
C219 C 0.3378(3) 0.4452(3) 0.4832(5) 0.0095(11) 1.0000 Uiso D U . . . .
C220 C 0.3400(4) 0.4477(4) 0.3991(6) 0.0098(16) 1.0000 Uiso D U . . . .
C221 C 0.3359(3) 0.4430(3) 0.6298(5) 0.0101(11) 1.0000 Uiso D U . . . .
C222 C 0.3362(4) 0.4417(4) 0.7147(6) 0.0101(16) 1.0000 Uiso D U . . . .
Br6 Br 0.23253(5) 0.46382(4) 0.30368(10) 0.0179(3) 1.0000 Uiso . . . . . .
O201 O 0.2192(3) 0.4572(3) 0.4787(5) 0.0143(15) 1.0000 Uiso D U . . . .
O202 O 0.2169(3) 0.4535(3) 0.6281(5) 0.0147(15) 1.0000 Uiso D U . . . .
O208 O 0.4644(3) 0.5659(3) 0.6355(5) 0.0174(16) 1.0000 Uiso D U . . . .
O207 O 0.4695(3) 0.5587(3) 0.4775(6) 0.0237(16) 1.0000 Uiso D U . . . .
Br4 Br 0.13591(4) 0.24961(4) 0.54180(9) 0.0137(3) 1.0000 Uiso . . . . . .
Br3 Br 0.89750(4) 0.80118(4) 0.50870(10) 0.0158(3) 1.0000 Uiso . . . . . .
Br5 Br 0.45918(5) 0.54461(5) 0.31162(12) 0.0274(3) 1.0000 Uiso . . . . . .
Br2 Br 0.78162(4) 0.58734(4) 0.74672(9) 0.0101(3) 1.0000 Uiso . . . . . .
Br1 Br 0.56235(4) 0.43085(4) 0.71038(9) 0.0131(3) 1.0000 Uiso . . . . . .
O8 O 0.8046(2) 0.5693(3) 0.4265(5) 0.0093(14) 1.0000 Uiso D U . . . .
O108 O 0.1017(2) 0.2314(3) 0.3678(5) 0.0121(14) 1.0000 Uiso D U . . . .
O107 O 0.0950(2) 0.2308(3) 0.2187(5) 0.0117(14) 1.0000 Uiso D U . . . .
O101 O 0.2059(3) 0.0936(2) 0.1843(5) 0.0090(14) 1.0000 Uiso D U . . . .
O102 O 0.2115(3) 0.0950(2) 0.3329(5) 0.0081(14) 1.0000 Uiso D U . . . .
O2 O 0.5569(2) 0.4307(2) 0.3869(5) 0.0101(14) 1.0000 Uiso D U . . . .
O1 O 0.5517(2) 0.4316(2) 0.5357(5) 0.0070(14) 1.0000 Uiso D U . . . .
O7 O 0.7963(2) 0.5732(3) 0.5789(5) 0.0142(15) 1.0000 Uiso D U . . . .
H6011 H 0.4864 0.6253 0.3695 0.0240 1.0000 Uiso R . . . . .
H6012 H 0.4869 0.6266 0.4586 0.0241 1.0000 Uiso R . . . . .
H6021 H 0.5291 0.6916 0.3669 0.0240 1.0000 Uiso R . . . . .
H6022 H 0.5292 0.6917 0.4556 0.0242 1.0000 Uiso R . . . . .
H6031 H 0.5546 0.6507 0.3655 0.0239 1.0000 Uiso R . . . . .
H6032 H 0.5530 0.6480 0.4540 0.0242 1.0000 Uiso R . . . . .
H6041 H 0.6157 0.6887 0.4124 0.0320 1.0000 Uiso R . . . . .
H6042 H 0.6025 0.7151 0.3747 0.0319 1.0000 Uiso R . . . . .
H6043 H 0.6019 0.7117 0.4622 0.0319 1.0000 Uiso R . . . . .
H6111 H 0.4721 0.6929 0.3466 0.0240 1.0000 Uiso R . . . . .
H6112 H 0.4269 0.6673 0.3488 0.0238 1.0000 Uiso R . . . . .
H6121 H 0.4741 0.6494 0.2610 0.0251 1.0000 Uiso R . . . . .
H6122 H 0.4287 0.6249 0.2639 0.0249 1.0000 Uiso R . . . . .
H6131 H 0.4706 0.7022 0.2136 0.0269 1.0000 Uiso R . . . . .
H6132 H 0.4254 0.6785 0.2197 0.0270 1.0000 Uiso R . . . . .
H6141 H 0.4526 0.6811 0.0949 0.0352 1.0000 Uiso R . . . . .
H6142 H 0.4616 0.6503 0.1286 0.0349 1.0000 Uiso R . . . . .
H6143 H 0.4192 0.6414 0.1223 0.0350 1.0000 Uiso R . . . . .
H6211 H 0.4195 0.5917 0.3686 0.0228 1.0000 Uiso R . . . . .
H6212 H 0.4197 0.5922 0.4576 0.0230 1.0000 Uiso R . . . . .
H6221 H 0.3761 0.6139 0.3690 0.0230 1.0000 Uiso R . . . . .
H6222 H 0.3775 0.6166 0.4572 0.0229 1.0000 Uiso R . . . . .
H6231 H 0.3509 0.5469 0.3778 0.0239 1.0000 Uiso R . . . . .
H6232 H 0.3515 0.5501 0.4662 0.0239 1.0000 Uiso R . . . . .
H6241 H 0.2898 0.5289 0.4036 0.0282 1.0000 Uiso R . . . . .
H6242 H 0.3063 0.5724 0.3849 0.0282 1.0000 Uiso R . . . . .
H6243 H 0.3009 0.5590 0.4682 0.0280 1.0000 Uiso R . . . . .
H6311 H 0.4749 0.6920 0.4791 0.0259 1.0000 Uiso R . . . . .
H6312 H 0.4295 0.6701 0.4759 0.0260 1.0000 Uiso R . . . . .
H6321 H 0.4712 0.6440 0.5604 0.0268 1.0000 Uiso R . . . . .
H6322 H 0.4259 0.6256 0.5616 0.0271 1.0000 Uiso R . . . . .
H6331 H 0.4788 0.7021 0.6097 0.0311 1.0000 Uiso R . . . . .
H6332 H 0.4337 0.6834 0.6106 0.0310 1.0000 Uiso R . . . . .
H6343 H 0.4560 0.6782 0.7295 0.0411 1.0000 Uiso R . . . . .
H6342 H 0.4715 0.6529 0.6939 0.0409 1.0000 Uiso R . . . . .
H6341 H 0.4274 0.6376 0.6975 0.0411 1.0000 Uiso R . . . . .
H7011 H 0.0868 0.1591 0.5762 0.0308 1.0000 Uiso R . . . . .
H7012 H 0.0877 0.1608 0.6643 0.0308 1.0000 Uiso R . . . . .
H7021 H 0.0437 0.0937 0.5777 0.0332 1.0000 Uiso R . . . . .
H7022 H 0.0459 0.0940 0.6661 0.0330 1.0000 Uiso R . . . . .
H7031 H 0.0184 0.1350 0.5837 0.0361 1.0000 Uiso R . . . . .
H7032 H 0.0184 0.1325 0.6713 0.0361 1.0000 Uiso R . . . . .
H7041 H -0.0440 0.0911 0.6281 0.0449 1.0000 Uiso R . . . . .
H7042 H -0.0275 0.0701 0.5759 0.0450 1.0000 Uiso R . . . . .
H7043 H -0.0270 0.0664 0.6653 0.0449 1.0000 Uiso R . . . . .
H7111 H 0.1421 0.1138 0.5530 0.0289 1.0000 Uiso R . . . . .
H7112 H 0.0970 0.0894 0.5577 0.0290 1.0000 Uiso R . . . . .
H7121 H 0.1381 0.1562 0.4702 0.0279 1.0000 Uiso R . . . . .
H7122 H 0.0929 0.1334 0.4765 0.0279 1.0000 Uiso R . . . . .
H7131 H 0.1364 0.1021 0.4167 0.0309 1.0000 Uiso R . . . . .
H7132 H 0.0911 0.0786 0.4250 0.0312 1.0000 Uiso R . . . . .
H7141 H 0.1147 0.1048 0.3022 0.0410 1.0000 Uiso R . . . . .
H7142 H 0.1285 0.1454 0.3361 0.0408 1.0000 Uiso R . . . . .
H7143 H 0.0847 0.1147 0.3357 0.0408 1.0000 Uiso R . . . . .
H7211 H 0.1009 0.0902 0.6842 0.0320 1.0000 Uiso R . . . . .
H7212 H 0.1460 0.1169 0.6853 0.0318 1.0000 Uiso R . . . . .
H7221 H 0.1389 0.1575 0.7696 0.0350 1.0000 Uiso R . . . . .
H7222 H 0.0940 0.1320 0.7667 0.0350 1.0000 Uiso R . . . . .
H7231 H 0.1438 0.1053 0.8193 0.0349 1.0000 Uiso R . . . . .
H7232 H 0.0987 0.0804 0.8174 0.0351 1.0000 Uiso R . . . . .
H7241 H 0.1334 0.1148 0.9346 0.0460 1.0000 Uiso R . . . . .
H7242 H 0.1260 0.1462 0.9001 0.0459 1.0000 Uiso R . . . . .
H7243 H 0.0913 0.1058 0.9191 0.0461 1.0000 Uiso R . . . . .
H7311 H 0.1522 0.1912 0.5760 0.0290 1.0000 Uiso R . . . . .
H7312 H 0.1540 0.1905 0.6637 0.0291 1.0000 Uiso R . . . . .
H7321 H 0.1961 0.1690 0.5723 0.0309 1.0000 Uiso R . . . . .
H7322 H 0.1962 0.1666 0.6599 0.0310 1.0000 Uiso R . . . . .
H7331 H 0.2169 0.2354 0.5765 0.0330 1.0000 Uiso R . . . . .
H7332 H 0.2162 0.2335 0.6644 0.0331 1.0000 Uiso R . . . . .
H7343 H 0.2769 0.2503 0.5920 0.0431 1.0000 Uiso R . . . . .
H7342 H 0.2593 0.2057 0.5971 0.0430 1.0000 Uiso R . . . . .
H7341 H 0.2689 0.2304 0.6704 0.0430 1.0000 Uiso R . . . . .
H8011 H 0.8177 0.7436 0.3669 0.0169 1.0000 Uiso R . . . . .
H8012 H 0.8214 0.7474 0.4542 0.0168 1.0000 Uiso R . . . . .
H8021 H 0.7511 0.7160 0.3785 0.0181 1.0000 Uiso R . . . . .
H8022 H 0.7561 0.7227 0.4659 0.0181 1.0000 Uiso R . . . . .
H8031 H 0.7931 0.7894 0.4404 0.0210 1.0000 Uiso R . . . . .
H8032 H 0.7490 0.7713 0.4176 0.0208 1.0000 Uiso R . . . . .
H8041 H 0.7833 0.8117 0.3254 0.0319 1.0000 Uiso R . . . . .
H8042 H 0.8115 0.7955 0.3199 0.0321 1.0000 Uiso R . . . . .
H8043 H 0.7687 0.7699 0.2935 0.0321 1.0000 Uiso R . . . . .
H8111 H 0.7785 0.6462 0.4884 0.0149 1.0000 Uiso R . . . . .
H8112 H 0.7525 0.6649 0.4798 0.0152 1.0000 Uiso R . . . . .
H8121 H 0.8204 0.6978 0.5663 0.0139 1.0000 Uiso R . . . . .
H8122 H 0.7919 0.7139 0.5618 0.0138 1.0000 Uiso R . . . . .
H8131 H 0.7725 0.6423 0.6222 0.0171 1.0000 Uiso R . . . . .
H8132 H 0.7432 0.6573 0.6142 0.0170 1.0000 Uiso R . . . . .
H8141 H 0.7655 0.6616 0.7367 0.0229 1.0000 Uiso R . . . . .
H8142 H 0.8076 0.6906 0.7096 0.0229 1.0000 Uiso R . . . . .
H8143 H 0.7754 0.7016 0.7039 0.0229 1.0000 Uiso R . . . . .
H8211 H 0.7764 0.6426 0.3598 0.0178 1.0000 Uiso R . . . . .
H8212 H 0.7571 0.6681 0.3462 0.0180 1.0000 Uiso R . . . . .
H8221 H 0.8241 0.6780 0.2777 0.0219 1.0000 Uiso R . . . . .
H8222 H 0.8128 0.7103 0.2729 0.0220 1.0000 Uiso R . . . . .
H8231 H 0.7644 0.6350 0.2211 0.0240 1.0000 Uiso R . . . . .
H8232 H 0.7580 0.6703 0.2092 0.0241 1.0000 Uiso R . . . . .
H8241 H 0.7812 0.6634 0.0984 0.0331 1.0000 Uiso R . . . . .
H8242 H 0.8128 0.6580 0.1374 0.0330 1.0000 Uiso R . . . . .
H8243 H 0.8163 0.6984 0.1348 0.0330 1.0000 Uiso R . . . . .
H8311 H 0.8566 0.7171 0.3798 0.0159 1.0000 Uiso R . . . . .
H8312 H 0.8540 0.7158 0.4681 0.0160 1.0000 Uiso R . . . . .
H8321 H 0.8353 0.6502 0.3804 0.0160 1.0000 Uiso R . . . . .
H8322 H 0.8369 0.6514 0.4680 0.0160 1.0000 Uiso R . . . . .
H8331 H 0.9016 0.6961 0.3755 0.0181 1.0000 Uiso R . . . . .
H8332 H 0.9026 0.6958 0.4646 0.0181 1.0000 Uiso R . . . . .
H8343 H 0.9258 0.6565 0.4218 0.0249 1.0000 Uiso R . . . . .
H8342 H 0.8891 0.6333 0.3738 0.0249 1.0000 Uiso R . . . . .
H8341 H 0.8863 0.6311 0.4603 0.0250 1.0000 Uiso R . . . . .
H4011 H 0.4820 0.4066 0.5704 0.0150 1.0000 Uiso R . . . . .
H4012 H 0.4831 0.4071 0.6600 0.0150 1.0000 Uiso R . . . . .
H4021 H 0.4150 0.3662 0.5755 0.0169 1.0000 Uiso R . . . . .
H4022 H 0.4180 0.3646 0.6634 0.0170 1.0000 Uiso R . . . . .
H4031 H 0.4556 0.3396 0.5624 0.0190 1.0000 Uiso R . . . . .
H4032 H 0.4569 0.3371 0.6515 0.0191 1.0000 Uiso R . . . . .
H4041 H 0.4117 0.2775 0.6074 0.0280 1.0000 Uiso R . . . . .
H4042 H 0.3898 0.2952 0.5653 0.0281 1.0000 Uiso R . . . . .
H4043 H 0.3900 0.2943 0.6529 0.0278 1.0000 Uiso R . . . . .
H4111 H 0.4220 0.4214 0.5442 0.0190 1.0000 Uiso R . . . . .
H4112 H 0.4402 0.4661 0.5549 0.0190 1.0000 Uiso R . . . . .
H4121 H 0.4802 0.4359 0.4764 0.0201 1.0000 Uiso R . . . . .
H4122 H 0.4887 0.4787 0.4738 0.0201 1.0000 Uiso R . . . . .
H4131 H 0.4218 0.4155 0.4119 0.0230 1.0000 Uiso R . . . . .
H4132 H 0.4301 0.4582 0.4121 0.0231 1.0000 Uiso R . . . . .
H4141 H 0.4477 0.4439 0.2974 0.0330 1.0000 Uiso R . . . . .
H4142 H 0.4782 0.4364 0.3387 0.0329 1.0000 Uiso R . . . . .
H4143 H 0.4835 0.4779 0.3359 0.0330 1.0000 Uiso R . . . . .
H4211 H 0.5221 0.4738 0.5836 0.0180 1.0000 Uiso R . . . . .
H4212 H 0.5168 0.4722 0.6718 0.0181 1.0000 Uiso R . . . . .
H4221 H 0.4984 0.5177 0.5796 0.0202 1.0000 Uiso R . . . . .
H4222 H 0.5004 0.5191 0.6683 0.0199 1.0000 Uiso R . . . . .
H4231 H 0.5645 0.5411 0.5722 0.0231 1.0000 Uiso R . . . . .
H4232 H 0.5668 0.5432 0.6603 0.0232 1.0000 Uiso R . . . . .
H4241 H 0.5881 0.6047 0.6101 0.0321 1.0000 Uiso R . . . . .
H4242 H 0.5478 0.5897 0.5733 0.0320 1.0000 Uiso R . . . . .
H4243 H 0.5520 0.5916 0.6601 0.0320 1.0000 Uiso R . . . . .
H4311 H 0.4165 0.4197 0.6752 0.0170 1.0000 Uiso R . . . . .
H4312 H 0.4405 0.4648 0.6815 0.0171 1.0000 Uiso R . . . . .
H4321 H 0.4602 0.4166 0.7606 0.0189 1.0000 Uiso R . . . . .
H4322 H 0.4790 0.4614 0.7704 0.0188 1.0000 Uiso R . . . . .
H4331 H 0.4038 0.4072 0.8117 0.0212 1.0000 Uiso R . . . . .
H4332 H 0.4191 0.4519 0.8138 0.0212 1.0000 Uiso R . . . . .
H4341 H 0.4236 0.4346 0.9333 0.0282 1.0000 Uiso R . . . . .
H4342 H 0.4436 0.4120 0.9060 0.0280 1.0000 Uiso R . . . . .
H4343 H 0.4655 0.4568 0.9019 0.0281 1.0000 Uiso R . . . . .
H5011 H 0.5946 0.7444 0.6640 0.0191 1.0000 Uiso R . . . . .
H5012 H 0.5921 0.7443 0.7524 0.0188 1.0000 Uiso R . . . . .
H5021 H 0.6215 0.7045 0.6694 0.0191 1.0000 Uiso R . . . . .
H5022 H 0.6165 0.7033 0.7574 0.0189 1.0000 Uiso R . . . . .
H5031 H 0.5483 0.6773 0.7355 0.0191 1.0000 Uiso R . . . . .
H5032 H 0.5637 0.6486 0.7197 0.0188 1.0000 Uiso R . . . . .
H5043 H 0.5262 0.6469 0.6194 0.0250 1.0000 Uiso R . . . . .
H5042 H 0.5523 0.6915 0.6076 0.0251 1.0000 Uiso R . . . . .
H5041 H 0.5690 0.6642 0.5936 0.0251 1.0000 Uiso R . . . . .
H5111 H 0.6904 0.8057 0.7830 0.0199 1.0000 Uiso R . . . . .
H5112 H 0.6740 0.7609 0.7745 0.0199 1.0000 Uiso R . . . . .
H5121 H 0.6395 0.7927 0.8634 0.0210 1.0000 Uiso R . . . . .
H5122 H 0.6246 0.7483 0.8565 0.0211 1.0000 Uiso R . . . . .
H5131 H 0.6963 0.8016 0.9192 0.0228 1.0000 Uiso R . . . . .
H5132 H 0.6821 0.7575 0.9091 0.0229 1.0000 Uiso R . . . . .
H5141 H 0.6713 0.7698 1.0316 0.0288 1.0000 Uiso R . . . . .
H5142 H 0.6467 0.7873 1.0031 0.0291 1.0000 Uiso R . . . . .
H5143 H 0.6318 0.7438 0.9919 0.0290 1.0000 Uiso R . . . . .
H5211 H 0.6205 0.8105 0.6742 0.0190 1.0000 Uiso R . . . . .
H5212 H 0.6219 0.8090 0.7624 0.0191 1.0000 Uiso R . . . . .
H5221 H 0.6871 0.8570 0.6746 0.0200 1.0000 Uiso R . . . . .
H5222 H 0.6854 0.8568 0.7628 0.0198 1.0000 Uiso R . . . . .
H5231 H 0.6400 0.8769 0.6729 0.0223 1.0000 Uiso R . . . . .
H5232 H 0.6416 0.8787 0.7610 0.0219 1.0000 Uiso R . . . . .
H5241 H 0.6806 0.9400 0.7219 0.0290 1.0000 Uiso R . . . . .
H5242 H 0.7007 0.9272 0.6629 0.0290 1.0000 Uiso R . . . . .
H5243 H 0.7087 0.9260 0.7482 0.0290 1.0000 Uiso R . . . . .
H5311 H 0.6959 0.8073 0.6550 0.0212 1.0000 Uiso R . . . . .
H5312 H 0.6732 0.7624 0.6433 0.0209 1.0000 Uiso R . . . . .
H5321 H 0.6602 0.8157 0.5665 0.0230 1.0000 Uiso R . . . . .
H5322 H 0.6293 0.7714 0.5649 0.0230 1.0000 Uiso R . . . . .
H5331 H 0.7054 0.7987 0.5194 0.0231 1.0000 Uiso R . . . . .
H5332 H 0.6700 0.7575 0.5047 0.0230 1.0000 Uiso R . . . . .
H5341 H 0.6893 0.7962 0.3954 0.0300 1.0000 Uiso R . . . . .
H5342 H 0.6779 0.8241 0.4346 0.0301 1.0000 Uiso R . . . . .
H5343 H 0.6462 0.7819 0.4159 0.0299 1.0000 Uiso R . . . . .
H3011 H 0.5533 0.3609 0.2573 0.0239 1.0000 Uiso R . . . . .
H3012 H 0.5735 0.3358 0.2620 0.0240 1.0000 Uiso R . . . . .
H3021 H 0.5081 0.3163 0.1763 0.0239 1.0000 Uiso R . . . . .
H3022 H 0.5282 0.2912 0.1793 0.0239 1.0000 Uiso R . . . . .
H3031 H 0.5617 0.3666 0.1210 0.0250 1.0000 Uiso R . . . . .
H3032 H 0.5838 0.3435 0.1273 0.0250 1.0000 Uiso R . . . . .
H3043 H 0.5644 0.3399 0.0055 0.0329 1.0000 Uiso R . . . . .
H3042 H 0.5218 0.3233 0.0325 0.0331 1.0000 Uiso R . . . . .
H3041 H 0.5418 0.2988 0.0408 0.0329 1.0000 Uiso R . . . . .
H3111 H 0.4734 0.2967 0.2803 0.0250 1.0000 Uiso R . . . . .
H3112 H 0.4735 0.2996 0.3685 0.0250 1.0000 Uiso R . . . . .
H3121 H 0.4952 0.3605 0.2692 0.0259 1.0000 Uiso R . . . . .
H3122 H 0.5004 0.3665 0.3568 0.0261 1.0000 Uiso R . . . . .
H3131 H 0.4431 0.3636 0.2969 0.0291 1.0000 Uiso R . . . . .
H3132 H 0.4265 0.3182 0.2995 0.0290 1.0000 Uiso R . . . . .
H3141 H 0.4145 0.3511 0.4046 0.0391 1.0000 Uiso R . . . . .
H3142 H 0.4554 0.3593 0.4311 0.0391 1.0000 Uiso R . . . . .
H3143 H 0.4220 0.3168 0.4208 0.0391 1.0000 Uiso R . . . . .
H3211 H 0.5040 0.2613 0.2836 0.0250 1.0000 Uiso R . . . . .
H3212 H 0.5046 0.2619 0.3719 0.0251 1.0000 Uiso R . . . . .
H3221 H 0.5690 0.2827 0.2804 0.0249 1.0000 Uiso R . . . . .
H3222 H 0.5708 0.2833 0.3688 0.0248 1.0000 Uiso R . . . . .
H3231 H 0.5306 0.2168 0.2809 0.0251 1.0000 Uiso R . . . . .
H3232 H 0.5283 0.2161 0.3694 0.0249 1.0000 Uiso R . . . . .
H3241 H 0.5722 0.1974 0.3348 0.0310 1.0000 Uiso R . . . . .
H3242 H 0.5947 0.2341 0.2846 0.0311 1.0000 Uiso R . . . . .
H3243 H 0.5954 0.2380 0.3715 0.0309 1.0000 Uiso R . . . . .
H3311 H 0.5545 0.3632 0.3886 0.0269 1.0000 Uiso R . . . . .
H3312 H 0.5749 0.3383 0.3878 0.0272 1.0000 Uiso R . . . . .
H3321 H 0.5084 0.3190 0.4703 0.0301 1.0000 Uiso R . . . . .
H3322 H 0.5296 0.2950 0.4713 0.0299 1.0000 Uiso R . . . . .
H3331 H 0.5611 0.3707 0.5247 0.0340 1.0000 Uiso R . . . . .
H3332 H 0.5837 0.3480 0.5238 0.0340 1.0000 Uiso R . . . . .
H3341 H 0.5492 0.3509 0.6398 0.0431 1.0000 Uiso R . . . . .
H3342 H 0.5161 0.3130 0.6046 0.0430 1.0000 Uiso R . . . . .
H3343 H 0.5553 0.3160 0.6249 0.0431 1.0000 Uiso R . . . . .
H31 H 0.6148 0.4938 0.3340 0.0079 1.0000 Uiso R . . . . .
H61 H 0.6059 0.4963 0.5936 0.0047 1.0000 Uiso R . . . . .
H91 H 0.7441 0.5615 0.3561 0.0117 1.0000 Uiso R . . . . .
H121 H 0.7303 0.5633 0.6127 0.0111 1.0000 Uiso R . . . . .
H141 H 0.6684 0.6717 0.3796 0.0149 1.0000 Uiso R . . . . .
H131 H 0.6676 0.6763 0.5102 0.0161 1.0000 Uiso R . . . . .
H181 H 0.6585 0.6235 0.5809 0.0122 1.0000 Uiso R . . . . .
H151 H 0.6746 0.6228 0.3247 0.0109 1.0000 Uiso R . . . . .
H221 H 0.7037 0.5822 0.2957 0.0112 1.0000 Uiso R . . . . .
H222 H 0.6812 0.5375 0.2970 0.0109 1.0000 Uiso R . . . . .
H223 H 0.6591 0.5600 0.2850 0.0110 1.0000 Uiso R . . . . .
H201 H 0.6893 0.5882 0.6433 0.0110 1.0000 Uiso R . . . . .
H202 H 0.6633 0.5437 0.6474 0.0110 1.0000 Uiso R . . . . .
H203 H 0.6448 0.5696 0.6367 0.0110 1.0000 Uiso R . . . . .
H1031 H 0.2203 0.1589 0.3897 0.0058 1.0000 Uiso R . . . . .
H1061 H 0.2067 0.1540 0.1319 0.0059 1.0000 Uiso R . . . . .
H1091 H 0.1619 0.2286 0.4074 0.0088 1.0000 Uiso R . . . . .
H1121 H 0.1506 0.2283 0.1500 0.0090 1.0000 Uiso R . . . . .
H1131 H 0.3313 0.3356 0.1832 0.0110 1.0000 Uiso R . . . . .
H1141 H 0.3364 0.3375 0.3127 0.0129 1.0000 Uiso R . . . . .
H1151 H 0.2909 0.2864 0.3825 0.0098 1.0000 Uiso R . . . . .
H1181 H 0.2799 0.2832 0.1255 0.0091 1.0000 Uiso R . . . . .
H1203 H 0.2178 0.2462 0.0876 0.0091 1.0000 Uiso R . . . . .
H1202 H 0.1834 0.2047 0.0942 0.0090 1.0000 Uiso R . . . . .
H1201 H 0.2251 0.2117 0.0849 0.0090 1.0000 Uiso R . . . . .
H1221 H 0.2304 0.2497 0.4400 0.0100 1.0000 Uiso R . . . . .
H1222 H 0.2041 0.2049 0.4429 0.0100 1.0000 Uiso R . . . . .
H1223 H 0.2487 0.2233 0.4324 0.0099 1.0000 Uiso R . . . . .
H2031 H 0.2730 0.4464 0.6848 0.0118 1.0000 Uiso R . . . . .
H2061 H 0.2773 0.4534 0.4250 0.0110 1.0000 Uiso R . . . . .
H2091 H 0.4011 0.5087 0.6897 0.0179 1.0000 Uiso R . . . . .
H2121 H 0.4030 0.5077 0.4314 0.0191 1.0000 Uiso R . . . . .
H2131 H 0.3327 0.3278 0.4846 0.0148 1.0000 Uiso R . . . . .
H2141 H 0.3292 0.3252 0.6139 0.0160 1.0000 Uiso R . . . . .
H2151 H 0.3336 0.3760 0.6810 0.0149 1.0000 Uiso R . . . . .
H2181 H 0.3366 0.3809 0.4228 0.0141 1.0000 Uiso R . . . . .
H2201 H 0.3633 0.4489 0.3827 0.0151 1.0000 Uiso R . . . . .
H2202 H 0.3182 0.4257 0.3770 0.0150 1.0000 Uiso R . . . . .
H2203 H 0.3402 0.4706 0.3842 0.0149 1.0000 Uiso R . . . . .
H2221 H 0.3622 0.4561 0.7316 0.0169 1.0000 Uiso R . . . . .
H2222 H 0.3249 0.4156 0.7305 0.0172 1.0000 Uiso R . . . . .
H2223 H 0.3216 0.4527 0.7328 0.0172 1.0000 Uiso R . . . . .
H11 H 0.5545 0.4315 0.5825 0.0076 1.0000 Uiso R . . . . .
H21 H 0.5602 0.4326 0.3401 0.0133 1.0000 Uiso R . . . . .
H71 H 0.7923 0.5770 0.6236 0.0181 1.0000 Uiso R . . . . .
H81 H 0.8049 0.5739 0.3803 0.0108 1.0000 Uiso R . . . . .
H1011 H 0.2041 0.0959 0.1378 0.0143 1.0000 Uiso R . . . . .
H1021 H 0.2081 0.0954 0.3795 0.0110 1.0000 Uiso R . . . . .
H1071 H 0.0998 0.2356 0.1727 0.0147 1.0000 Uiso R . . . . .
H1081 H 0.1104 0.2361 0.4119 0.0148 1.0000 Uiso R . . . . .
H2011 H 0.2228 0.4590 0.4319 0.0168 1.0000 Uiso R . . . . .
H2021 H 0.2207 0.4562 0.6747 0.0162 1.0000 Uiso R . . . . .
H2071 H 0.4666 0.5547 0.4309 0.0279 1.0000 Uiso R . . . . .
H2081 H 0.4621 0.5594 0.6810 0.0214 1.0000 Uiso R . . . . .

_refine_ls_extinction_method     None
_oxford_refine_ls_scale          0.0090852(4)

loop_
_geom_bond_atom_site_label_1
_geom_bond_site_symmetry_1
_geom_bond_atom_site_label_2
_geom_bond_site_symmetry_2
_geom_bond_distance
_geom_bond_publ_flag
N600 . C601 . 1.524(9) yes
N600 . C611 . 1.525(9) yes
N600 . C621 . 1.529(9) yes
N600 . C631 . 1.520(9) yes
C601 . C602 . 1.521(9) yes
C601 . H6011 . 0.972 no
C601 . H6012 . 0.978 no
C602 . C603 . 1.535(9) yes
C602 . H6021 . 0.972 no
C602 . H6022 . 0.975 no
C603 . C604 . 1.529(9) yes
C603 . H6031 . 0.975 no
C603 . H6032 . 0.971 no
C604 . H6041 . 0.960 no
C604 . H6042 . 0.960 no
C604 . H6043 . 0.969 no
C611 . C612 . 1.529(9) yes
C611 . H6111 . 0.973 no
C611 . H6112 . 0.969 no
C612 . C613 . 1.526(9) yes
C612 . H6121 . 0.971 no
C612 . H6122 . 0.974 no
C613 . C614 . 1.524(9) yes
C613 . H6131 . 0.975 no
C613 . H6132 . 0.969 no
C614 . H6141 . 0.969 no
C614 . H6142 . 0.962 no
C614 . H6143 . 0.957 no
C621 . C622 . 1.530(9) yes
C621 . H6211 . 0.972 no
C621 . H6212 . 0.977 no
C622 . C623 . 1.533(9) yes
C622 . H6221 . 0.970 no
C622 . H6222 . 0.970 no
C623 . C624 . 1.531(9) yes
C623 . H6231 . 0.977 no
C623 . H6232 . 0.975 no
C624 . H6241 . 0.962 no
C624 . H6242 . 0.959 no
C624 . H6243 . 0.966 no
C631 . C632 . 1.532(9) yes
C631 . H6311 . 0.968 no
C631 . H6312 . 0.969 no
C632 . C633 . 1.526(9) yes
C632 . H6321 . 0.971 no
C632 . H6322 . 0.971 no
C633 . C634 . 1.523(9) yes
C633 . H6331 . 0.975 no
C633 . H6332 . 0.967 no
C634 . H6343 . 0.962 no
C634 . H6342 . 0.960 no
C634 . H6341 . 0.955 no
N700 . C701 . 1.517(9) yes
N700 . C711 . 1.528(9) yes
N700 . C721 . 1.524(9) yes
N700 . C731 . 1.517(9) yes
C701 . C702 . 1.522(9) yes
C701 . H7011 . 0.967 no
C701 . H7012 . 0.967 no
C702 . C703 . 1.519(9) yes
C702 . H7021 . 0.973 no
C702 . H7022 . 0.967 no
C703 . C704 . 1.531(9) yes
C703 . H7031 . 0.971 no
C703 . H7032 . 0.967 no
C704 . H7041 . 0.980 no
C704 . H7042 . 0.985 no
C704 . H7043 . 0.985 no
C711 . C712 . 1.532(9) yes
C711 . H7111 . 0.967 no
C711 . H7112 . 0.971 no
C712 . C713 . 1.532(9) yes
C712 . H7121 . 0.972 no
C712 . H7122 . 0.966 no
C713 . C714 . 1.534(9) yes
C713 . H7131 . 0.969 no
C713 . H7132 . 0.970 no
C714 . H7141 . 0.956 no
C714 . H7142 . 0.957 no
C714 . H7143 . 0.957 no
C721 . C722 . 1.533(9) yes
C721 . H7211 . 0.973 no
C721 . H7212 . 0.969 no
C722 . C723 . 1.545(9) yes
C722 . H7221 . 0.964 no
C722 . H7222 . 0.968 no
C723 . C724 . 1.524(9) yes
C723 . H7231 . 0.969 no
C723 . H7232 . 0.967 no
C724 . H7241 . 0.957 no
C724 . H7242 . 0.956 no
C724 . H7243 . 0.962 no
C731 . C732 . 1.522(9) yes
C731 . H7311 . 0.969 no
C731 . H7312 . 0.970 no
C732 . C733 . 1.533(9) yes
C732 . H7321 . 0.963 no
C732 . H7322 . 0.968 no
C733 . C734 . 1.512(9) yes
C733 . H7331 . 0.971 no
C733 . H7332 . 0.970 no
C734 . H7343 . 0.960 no
C734 . H7342 . 0.964 no
C734 . H7341 . 0.963 no
N800 . C801 . 1.518(9) yes
N800 . C811 . 1.538(9) yes
N800 . C821 . 1.523(9) yes
N800 . C831 . 1.515(9) yes
C801 . C802 . 1.526(9) yes
C801 . H8011 . 0.969 no
C801 . H8012 . 0.963 no
C802 . C803 . 1.524(9) yes
C802 . H8021 . 0.969 no
C802 . H8022 . 0.980 no
C803 . C804 . 1.518(9) yes
C803 . H8031 . 0.971 no
C803 . H8032 . 0.979 no
C804 . H8041 . 0.963 no
C804 . H8042 . 0.960 no
C804 . H8043 . 0.966 no
C811 . C812 . 1.534(9) yes
C811 . H8111 . 0.967 no
C811 . H8112 . 0.965 no
C812 . C813 . 1.518(9) yes
C812 . H8121 . 0.966 no
C812 . H8122 . 0.971 no
C813 . C814 . 1.519(9) yes
C813 . H8131 . 0.970 no
C813 . H8132 . 0.966 no
C814 . H8141 . 0.962 no
C814 . H8142 . 0.963 no
C814 . H8143 . 0.953 no
C821 . C822 . 1.534(9) yes
C821 . H8211 . 0.971 no
C821 . H8212 . 0.968 no
C822 . C823 . 1.523(9) yes
C822 . H8221 . 0.967 no
C822 . H8222 . 0.967 no
C823 . C824 . 1.528(9) yes
C823 . H8231 . 0.968 no
C823 . H8232 . 0.972 no
C824 . H8241 . 0.953 no
C824 . H8242 . 0.959 no
C824 . H8243 . 0.956 no
C831 . C832 . 1.532(9) yes
C831 . H8311 . 0.970 no
C831 . H8312 . 0.969 no
C832 . C833 . 1.527(9) yes
C832 . H8321 . 0.971 no
C832 . H8322 . 0.966 no
C833 . C834 . 1.527(9) yes
C833 . H8331 . 0.974 no
C833 . H8332 . 0.972 no
C834 . H8343 . 0.959 no
C834 . H8342 . 0.958 no
C834 . H8341 . 0.959 no
N400 . C401 . 1.522(9) yes
N400 . C411 . 1.515(9) yes
N400 . C421 . 1.517(9) yes
N400 . C431 . 1.520(9) yes
C401 . C402 . 1.529(9) yes
C401 . H4011 . 0.982 no
C401 . H4012 . 0.978 no
C402 . C403 . 1.528(9) yes
C402 . H4021 . 0.974 no
C402 . H4022 . 0.968 no
C403 . C404 . 1.527(9) yes
C403 . H4031 . 0.984 no
C403 . H4032 . 0.978 no
C404 . H4041 . 0.966 no
C404 . H4042 . 0.964 no
C404 . H4043 . 0.963 no
C411 . C412 . 1.534(9) yes
C411 . H4111 . 0.968 no
C411 . H4112 . 0.970 no
C412 . C413 . 1.532(9) yes
C412 . H4121 . 0.974 no
C412 . H4122 . 0.968 no
C413 . C414 . 1.529(9) yes
C413 . H4131 . 0.968 no
C413 . H4132 . 0.970 no
C414 . H4141 . 0.962 no
C414 . H4142 . 0.966 no
C414 . H4143 . 0.962 no
C421 . C422 . 1.527(9) yes
C421 . H4211 . 0.972 no
C421 . H4212 . 0.972 no
C422 . C423 . 1.538(9) yes
C422 . H4221 . 0.974 no
C422 . H4222 . 0.973 no
C423 . C424 . 1.530(9) yes
C423 . H4231 . 0.973 no
C423 . H4232 . 0.968 no
C424 . H4241 . 0.960 no
C424 . H4242 . 0.964 no
C424 . H4243 . 0.956 no
C431 . C432 . 1.528(9) yes
C431 . H4311 . 0.967 no
C431 . H4312 . 0.970 no
C432 . C433 . 1.523(9) yes
C432 . H4321 . 0.974 no
C432 . H4322 . 0.969 no
C433 . C434 . 1.518(9) yes
C433 . H4331 . 0.975 no
C433 . H4332 . 0.965 no
C434 . H4341 . 0.959 no
C434 . H4342 . 0.966 no
C434 . H4343 . 0.959 no
N500 . C501 . 1.516(9) yes
N500 . C511 . 1.521(9) yes
N500 . C521 . 1.525(9) yes
N500 . C531 . 1.519(9) yes
C501 . C502 . 1.521(9) yes
C501 . H5011 . 0.974 no
C501 . H5012 . 0.974 no
C502 . C503 . 1.526(9) yes
C502 . H5021 . 0.972 no
C502 . H5022 . 0.972 no
C503 . C504 . 1.524(9) yes
C503 . H5031 . 0.973 no
C503 . H5032 . 0.974 no
C504 . H5043 . 0.966 no
C504 . H5042 . 0.968 no
C504 . H5041 . 0.963 no
C511 . C512 . 1.526(9) yes
C511 . H5111 . 0.971 no
C511 . H5112 . 0.971 no
C512 . C513 . 1.524(9) yes
C512 . H5121 . 0.973 no
C512 . H5122 . 0.970 no
C513 . C514 . 1.518(9) yes
C513 . H5131 . 0.967 no
C513 . H5132 . 0.971 no
C514 . H5141 . 0.962 no
C514 . H5142 . 0.956 no
C514 . H5143 . 0.962 no
C521 . C522 . 1.527(9) yes
C521 . H5211 . 0.967 no
C521 . H5212 . 0.980 no
C522 . C523 . 1.535(9) yes
C522 . H5221 . 0.972 no
C522 . H5222 . 0.968 no
C523 . C524 . 1.530(9) yes
C523 . H5231 . 0.973 no
C523 . H5232 . 0.972 no
C524 . H5241 . 0.958 no
C524 . H5242 . 0.959 no
C524 . H5243 . 0.962 no
C531 . C532 . 1.537(9) yes
C531 . H5311 . 0.968 no
C531 . H5312 . 0.970 no
C532 . C533 . 1.525(9) yes
C532 . H5321 . 0.971 no
C532 . H5322 . 0.970 no
C533 . C534 . 1.530(9) yes
C533 . H5331 . 0.969 no
C533 . H5332 . 0.972 no
C534 . H5341 . 0.966 no
C534 . H5342 . 0.966 no
C534 . H5343 . 0.964 no
N300 . C301 . 1.524(9) yes
N300 . C311 . 1.527(9) yes
N300 . C321 . 1.516(9) yes
N300 . C331 . 1.521(9) yes
C301 . C302 . 1.535(9) yes
C301 . H3011 . 0.969 no
C301 . H3012 . 0.967 no
C302 . C303 . 1.526(9) yes
C302 . H3021 . 0.967 no
C302 . H3022 . 0.976 no
C303 . C304 . 1.522(9) yes
C303 . H3031 . 0.971 no
C303 . H3032 . 0.967 no
C304 . H3043 . 0.960 no
C304 . H3042 . 0.960 no
C304 . H3041 . 0.961 no
C311 . C312 . 1.525(9) yes
C311 . H3111 . 0.973 no
C311 . H3112 . 0.971 no
C312 . C313 . 1.524(9) yes
C312 . H3121 . 0.972 no
C312 . H3122 . 0.975 no
C313 . C314 . 1.510(9) yes
C313 . H3131 . 0.974 no
C313 . H3132 . 0.976 no
C314 . H3141 . 0.966 no
C314 . H3142 . 0.966 no
C314 . H3143 . 0.963 no
C321 . C322 . 1.532(9) yes
C321 . H3211 . 0.971 no
C321 . H3212 . 0.966 no
C322 . C323 . 1.528(9) yes
C322 . H3221 . 0.972 no
C322 . H3222 . 0.972 no
C323 . C324 . 1.527(9) yes
C323 . H3231 . 0.972 no
C323 . H3232 . 0.972 no
C324 . H3241 . 0.967 no
C324 . H3242 . 0.966 no
C324 . H3243 . 0.965 no
C331 . C332 . 1.525(9) yes
C331 . H3311 . 0.971 no
C331 . H3312 . 0.964 no
C332 . C333 . 1.520(9) yes
C332 . H3321 . 0.968 no
C332 . H3322 . 0.972 no
C333 . C334 . 1.519(9) yes
C333 . H3331 . 0.970 no
C333 . H3332 . 0.970 no
C334 . H3341 . 0.969 no
C334 . H3342 . 0.963 no
C334 . H3343 . 0.964 no
C1 . C2 . 1.396(8) yes
C1 . C6 . 1.402(8) yes
C1 . O1 . 1.403(8) yes
C2 . C3 . 1.395(8) yes
C2 . O2 . 1.385(8) yes
C3 . C4 . 1.400(8) yes
C3 . H31 . 0.933 no
C4 . C5 . 1.404(8) yes
C4 . C21 . 1.540(8) yes
C5 . C6 . 1.405(8) yes
C5 . C19 . 1.544(8) yes
C6 . H61 . 0.935 no
C7 . C8 . 1.397(8) yes
C7 . C12 . 1.393(8) yes
C7 . O7 . 1.373(8) yes
C8 . C9 . 1.407(8) yes
C8 . O8 . 1.393(8) yes
C9 . C10 . 1.400(8) yes
C9 . H91 . 0.930 no
C10 . C11 . 1.403(8) yes
C10 . C21 . 1.539(8) yes
C11 . C12 . 1.398(8) yes
C11 . C19 . 1.538(8) yes
C12 . H121 . 0.938 no
C14 . C13 . 1.408(9) yes
C14 . C15 . 1.401(9) yes
C14 . H141 . 0.927 no
C13 . C18 . 1.400(9) yes
C13 . H131 . 0.940 no
C18 . C17 . 1.398(8) yes
C18 . H181 . 0.938 no
C17 . C16 . 1.395(8) yes
C17 . C19 . 1.533(8) yes
C16 . C15 . 1.386(8) yes
C16 . C21 . 1.537(8) yes
C15 . H151 . 0.932 no
C21 . C22 . 1.517(9) yes
C22 . H221 . 0.957 no
C22 . H222 . 0.956 no
C22 . H223 . 0.966 no
C19 . C20 . 1.518(9) yes
C20 . H201 . 0.963 no
C20 . H202 . 0.959 no
C20 . H203 . 0.966 no
C101 . C102 . 1.379(8) yes
C101 . C106 . 1.398(8) yes
C101 . O101 . 1.377(8) yes
C102 . C103 . 1.397(8) yes
C102 . O102 . 1.383(8) yes
C103 . C104 . 1.399(8) yes
C103 . H1031 . 0.923 no
C104 . C105 . 1.400(8) yes
C104 . C121 . 1.534(8) yes
C105 . C106 . 1.413(8) yes
C105 . C119 . 1.539(8) yes
C106 . H1061 . 0.931 no
C107 . C108 . 1.377(8) yes
C107 . C112 . 1.399(8) yes
C107 . O107 . 1.376(8) yes
C108 . C109 . 1.389(8) yes
C108 . O108 . 1.384(8) yes
C109 . C110 . 1.406(8) yes
C109 . H1091 . 0.923 no
C110 . C111 . 1.413(8) yes
C110 . C121 . 1.536(8) yes
C111 . C112 . 1.380(8) yes
C111 . C119 . 1.539(8) yes
C112 . H1121 . 0.932 no
C113 . C114 . 1.404(8) yes
C113 . C118 . 1.406(8) yes
C113 . H1131 . 0.928 no
C114 . C115 . 1.404(8) yes
C114 . H1141 . 0.924 no
C115 . C116 . 1.402(8) yes
C115 . H1151 . 0.924 no
C116 . C117 . 1.395(8) yes
C116 . C121 . 1.537(8) yes
C117 . C118 . 1.389(8) yes
C117 . C119 . 1.538(8) yes
C118 . H1181 . 0.929 no
C119 . C120 . 1.519(8) yes
C120 . H1203 . 0.955 no
C120 . H1202 . 0.956 no
C120 . H1201 . 0.963 no
C121 . C122 . 1.508(8) yes
C122 . H1221 . 0.958 no
C122 . H1222 . 0.959 no
C122 . H1223 . 0.960 no
C201 . C202 . 1.383(8) yes
C201 . C206 . 1.402(8) yes
C201 . O201 . 1.389(8) yes
C202 . C203 . 1.398(8) yes
C202 . O202 . 1.378(8) yes
C203 . C204 . 1.403(8) yes
C203 . H2031 . 0.939 no
C204 . C205 . 1.398(8) yes
C204 . C221 . 1.535(8) yes
C205 . C206 . 1.399(8) yes
C205 . C219 . 1.537(8) yes
C206 . H2061 . 0.935 no
C207 . C208 . 1.412(8) yes
C207 . C212 . 1.387(8) yes
C207 . O207 . 1.434(8) yes
C208 . C209 . 1.417(8) yes
C208 . O208 . 1.385(8) yes
C209 . C210 . 1.399(8) yes
C209 . H2091 . 0.934 no
C210 . C211 . 1.402(8) yes
C210 . C221 . 1.532(8) yes
C211 . C212 . 1.386(8) yes
C211 . C219 . 1.529(8) yes
C212 . H2121 . 0.938 no
C213 . C214 . 1.399(9) yes
C213 . C218 . 1.397(9) yes
C213 . H2131 . 0.933 no
C214 . C215 . 1.384(9) yes
C214 . H2141 . 0.928 no
C215 . C216 . 1.393(8) yes
C215 . H2151 . 0.934 no
C216 . C217 . 1.400(8) yes
C216 . C221 . 1.545(8) yes
C217 . C218 . 1.403(8) yes
C217 . C219 . 1.523(8) yes
C218 . H2181 . 0.934 no
C219 . C220 . 1.514(9) yes
C220 . H2201 . 0.966 no
C220 . H2202 . 0.968 no
C220 . H2203 . 0.960 no
C221 . C222 . 1.528(9) yes
C222 . H2221 . 0.959 no
C222 . H2222 . 0.957 no
C222 . H2223 . 0.955 no
O201 . H2011 . 0.850 no
O202 . H2021 . 0.850 no
O208 . H2081 . 0.850 no
O207 . H2071 . 0.850 no
O8 . H81 . 0.850 no
O108 . H1081 . 0.850 no
O107 . H1071 . 0.850 no
O101 . H1011 . 0.850 no
O102 . H1021 . 0.850 no
O2 . H21 . 0.850 no
O1 . H11 . 0.850 no
O7 . H71 . 0.850 no

loop_
_geom_angle_atom_site_label_1
_geom_angle_site_symmetry_1
_geom_angle_atom_site_label_2
_geom_angle_site_symmetry_2
_geom_angle_atom_site_label_3
_geom_angle_site_symmetry_3
_geom_angle
_geom_angle_publ_flag
C601 . N600 . C611 . 113.9(11) yes
C601 . N600 . C621 . 106.0(9) yes
C611 . N600 . C621 . 108.9(11) yes
C601 . N600 . C631 . 111.5(11) yes
C611 . N600 . C631 . 106.6(9) yes
C621 . N600 . C631 . 109.8(11) yes
N600 . C601 . C602 . 116.4(10) yes
N600 . C601 . H6011 . 107.6 no
C602 . C601 . H6011 . 107.2 no
N600 . C601 . H6012 . 107.8 no
C602 . C601 . H6012 . 107.2 no
H6011 . C601 . H6012 . 110.6 no
C601 . C602 . C603 . 106.9(9) yes
C601 . C602 . H6021 . 110.7 no
C603 . C602 . H6021 . 110.6 no
C601 . C602 . H6022 . 108.6 no
C603 . C602 . H6022 . 110.0 no
H6021 . C602 . H6022 . 110.0 no
C602 . C603 . C604 . 113.6(11) yes
C602 . C603 . H6031 . 107.9 no
C604 . C603 . H6031 . 107.9 no
C602 . C603 . H6032 . 109.4 no
C604 . C603 . H6032 . 108.0 no
H6031 . C603 . H6032 . 110.0 no
C603 . C604 . H6041 . 109.4 no
C603 . C604 . H6042 . 108.9 no
H6041 . C604 . H6042 . 109.2 no
C603 . C604 . H6043 . 109.7 no
H6041 . C604 . H6043 . 109.8 no
H6042 . C604 . H6043 . 109.8 no
N600 . C611 . C612 . 117.4(10) yes
N600 . C611 . H6111 . 108.2 no
C612 . C611 . H6111 . 107.5 no
N600 . C611 . H6112 . 107.0 no
C612 . C611 . H6112 . 107.2 no
H6111 . C611 . H6112 . 109.4 no
C611 . C612 . C613 . 107.5(10) yes
C611 . C612 . H6121 . 110.7 no
C613 . C612 . H6121 . 110.4 no
C611 . C612 . H6122 . 109.1 no
C613 . C612 . H6122 . 109.8 no
H6121 . C612 . H6122 . 109.3 no
C612 . C613 . C614 . 111.2(12) yes
C612 . C613 . H6131 . 109.5 no
C614 . C613 . H6131 . 109.6 no
C612 . C613 . H6132 . 109.0 no
C614 . C613 . H6132 . 108.2 no
H6131 . C613 . H6132 . 109.2 no
C613 . C614 . H6141 . 111.1 no
C613 . C614 . H6142 . 108.1 no
H6141 . C614 . H6142 . 109.5 no
C613 . C614 . H6143 . 109.7 no
H6141 . C614 . H6143 . 109.0 no
H6142 . C614 . H6143 . 109.3 no
N600 . C621 . C622 . 115.5(10) yes
N600 . C621 . H6211 . 107.9 no
C622 . C621 . H6211 . 109.0 no
N600 . C621 . H6212 . 107.3 no
C622 . C621 . H6212 . 106.8 no
H6211 . C621 . H6212 . 110.3 no
C621 . C622 . C623 . 108.1(10) yes
C621 . C622 . H6221 . 108.7 no
C623 . C622 . H6221 . 110.1 no
C621 . C622 . H6222 . 110.4 no
C623 . C622 . H6222 . 109.5 no
H6221 . C622 . H6222 . 110.0 no
C622 . C623 . C624 . 112.9(11) yes
C622 . C623 . H6231 . 108.4 no
C624 . C623 . H6231 . 108.9 no
C622 . C623 . H6232 . 108.6 no
C624 . C623 . H6232 . 108.5 no
H6231 . C623 . H6232 . 109.5 no
C623 . C624 . H6241 . 109.2 no
C623 . C624 . H6242 . 109.9 no
H6241 . C624 . H6242 . 109.6 no
C623 . C624 . H6243 . 109.2 no
H6241 . C624 . H6243 . 109.4 no
H6242 . C624 . H6243 . 109.5 no
N600 . C631 . C632 . 117.0(11) yes
N600 . C631 . H6311 . 106.7 no
C632 . C631 . H6311 . 107.7 no
N600 . C631 . H6312 . 107.4 no
C632 . C631 . H6312 . 108.1 no
H6311 . C631 . H6312 . 109.9 no
C631 . C632 . C633 . 107.6(10) yes
C631 . C632 . H6321 . 109.2 no
C633 . C632 . H6321 . 109.8 no
C631 . C632 . H6322 . 109.2 no
C633 . C632 . H6322 . 111.1 no
H6321 . C632 . H6322 . 109.9 no
C632 . C633 . C634 . 107.2(12) yes
C632 . C633 . H6331 . 110.5 no
C634 . C633 . H6331 . 111.7 no
C632 . C633 . H6332 . 108.4 no
C634 . C633 . H6332 . 109.5 no
H6331 . C633 . H6332 . 109.4 no
C633 . C634 . H6343 . 108.6 no
C633 . C634 . H6342 . 108.7 no
H6343 . C634 . H6342 . 109.9 no
C633 . C634 . H6341 . 110.5 no
H6343 . C634 . H6341 . 109.6 no
H6342 . C634 . H6341 . 109.5 no
C701 . N700 . C711 . 112.9(11) yes
C701 . N700 . C721 . 116.1(11) yes
C711 . N700 . C721 . 105.4(9) yes
C701 . N700 . C731 . 104.4(9) yes
C711 . N700 . C731 . 109.3(11) yes
C721 . N700 . C731 . 108.6(11) yes
N700 . C701 . C702 . 112.1(11) yes
N700 . C701 . H7011 . 108.2 no
C702 . C701 . H7011 . 107.8 no
N700 . C701 . H7012 . 109.0 no
C702 . C701 . H7012 . 109.6 no
H7011 . C701 . H7012 . 110.1 no
C701 . C702 . C703 . 108.8(11) yes
C701 . C702 . H7021 . 110.6 no
C703 . C702 . H7021 . 108.4 no
C701 . C702 . H7022 . 108.9 no
C703 . C702 . H7022 . 109.9 no
H7021 . C702 . H7022 . 110.3 no
C702 . C703 . C704 . 112.9(13) yes
C702 . C703 . H7031 . 108.8 no
C704 . C703 . H7031 . 109.1 no
C702 . C703 . H7032 . 108.0 no
C704 . C703 . H7032 . 109.0 no
H7031 . C703 . H7032 . 109.0 no
C703 . C704 . H7041 . 109.9 no
C703 . C704 . H7042 . 107.9 no
H7041 . C704 . H7042 . 110.1 no
C703 . C704 . H7043 . 108.6 no
H7041 . C704 . H7043 . 110.0 no
H7042 . C704 . H7043 . 110.3 no
N700 . C711 . C712 . 115.3(11) yes
N700 . C711 . H7111 . 108.9 no
C712 . C711 . H7111 . 108.0 no
N700 . C711 . H7112 . 107.8 no
C712 . C711 . H7112 . 107.7 no
H7111 . C711 . H7112 . 109.1 no
C711 . C712 . C713 . 108.8(11) yes
C711 . C712 . H7121 . 109.4 no
C713 . C712 . H7121 . 109.8 no
C711 . C712 . H7122 . 110.0 no
C713 . C712 . H7122 . 109.4 no
H7121 . C712 . H7122 . 109.4 no
C712 . C713 . C714 . 110.5(12) yes
C712 . C713 . H7131 . 109.2 no
C714 . C713 . H7131 . 107.7 no
C712 . C713 . H7132 . 109.3 no
C714 . C713 . H7132 . 110.0 no
H7131 . C713 . H7132 . 110.1 no
C713 . C714 . H7141 . 109.0 no
C713 . C714 . H7142 . 109.7 no
H7141 . C714 . H7142 . 110.0 no
C713 . C714 . H7143 . 107.3 no
H7141 . C714 . H7143 . 110.7 no
H7142 . C714 . H7143 . 110.0 no
N700 . C721 . C722 . 114.7(11) yes
N700 . C721 . H7211 . 107.0 no
C722 . C721 . H7211 . 106.9 no
N700 . C721 . H7212 . 108.5 no
C722 . C721 . H7212 . 110.2 no
H7211 . C721 . H7212 . 109.4 no
C721 . C722 . C723 . 107.4(11) yes
C721 . C722 . H7221 . 108.8 no
C723 . C722 . H7221 . 109.0 no
C721 . C722 . H7222 . 111.3 no
C723 . C722 . H7222 . 111.1 no
H7221 . C722 . H7222 . 109.2 no
C722 . C723 . C724 . 111.5(13) yes
C722 . C723 . H7231 . 110.5 no
C724 . C723 . H7231 . 109.9 no
C722 . C723 . H7232 . 107.8 no
C724 . C723 . H7232 . 107.8 no
H7231 . C723 . H7232 . 109.4 no
C723 . C724 . H7241 . 108.6 no
C723 . C724 . H7242 . 108.9 no
H7241 . C724 . H7242 . 109.7 no
C723 . C724 . H7243 . 110.4 no
H7241 . C724 . H7243 . 109.8 no
H7242 . C724 . H7243 . 109.3 no
N700 . C731 . C732 . 117.2(11) yes
N700 . C731 . H7311 . 108.7 no
C732 . C731 . H7311 . 109.5 no
N700 . C731 . H7312 . 106.9 no
C732 . C731 . H7312 . 105.2 no
H7311 . C731 . H7312 . 109.1 no
C731 . C732 . C733 . 101.7(10) yes
C731 . C732 . H7321 . 110.2 no
C733 . C732 . H7321 . 109.8 no
C731 . C732 . H7322 . 112.5 no
C733 . C732 . H7322 . 112.6 no
H7321 . C732 . H7322 . 109.8 no
C732 . C733 . C734 . 105.4(12) yes
C732 . C733 . H7331 . 111.5 no
C734 . C733 . H7331 . 111.0 no
C732 . C733 . H7332 . 109.3 no
C734 . C733 . H7332 . 110.3 no
H7331 . C733 . H7332 . 109.2 no
C733 . C734 . H7343 . 108.6 no
C733 . C734 . H7342 . 109.4 no
H7343 . C734 . H7342 . 109.7 no
C733 . C734 . H7341 . 109.0 no
H7343 . C734 . H7341 . 110.0 no
H7342 . C734 . H7341 . 110.1 no
C801 . N800 . C811 . 112.2(10) yes
C801 . N800 . C821 . 111.4(10) yes
C811 . N800 . C821 . 105.2(8) yes
C801 . N800 . C831 . 104.1(8) yes
C811 . N800 . C831 . 112.3(10) yes
C821 . N800 . C831 . 111.9(10) yes
N800 . C801 . C802 . 115.7(10) yes
N800 . C801 . H8011 . 108.0 no
C802 . C801 . H8011 . 107.7 no
N800 . C801 . H8012 . 107.9 no
C802 . C801 . H8012 . 108.1 no
H8011 . C801 . H8012 . 109.4 no
C801 . C802 . C803 . 112.9(11) yes
C801 . C802 . H8021 . 108.8 no
C803 . C802 . H8021 . 108.0 no
C801 . C802 . H8022 . 108.6 no
C803 . C802 . H8022 . 109.1 no
H8021 . C802 . H8022 . 109.4 no
C802 . C803 . C804 . 115.5(12) yes
C802 . C803 . H8031 . 107.0 no
C804 . C803 . H8031 . 107.3 no
C802 . C803 . H8032 . 108.3 no
C804 . C803 . H8032 . 108.0 no
H8031 . C803 . H8032 . 110.7 no
C803 . C804 . H8041 . 108.3 no
C803 . C804 . H8042 . 110.0 no
H8041 . C804 . H8042 . 109.8 no
C803 . C804 . H8043 . 107.7 no
H8041 . C804 . H8043 . 110.8 no
H8042 . C804 . H8043 . 110.1 no
N800 . C811 . C812 . 113.5(9) yes
N800 . C811 . H8111 . 108.6 no
C812 . C811 . H8111 . 108.1 no
N800 . C811 . H8112 . 108.2 no
C812 . C811 . H8112 . 109.0 no
H8111 . C811 . H8112 . 109.4 no
C811 . C812 . C813 . 108.7(9) yes
C811 . C812 . H8121 . 110.0 no
C813 . C812 . H8121 . 110.8 no
C811 . C812 . H8122 . 109.8 no
C813 . C812 . H8122 . 108.3 no
H8121 . C812 . H8122 . 109.4 no
C812 . C813 . C814 . 115.9(11) yes
C812 . C813 . H8131 . 107.6 no
C814 . C813 . H8131 . 106.0 no
C812 . C813 . H8132 . 108.7 no
C814 . C813 . H8132 . 109.3 no
H8131 . C813 . H8132 . 109.2 no
C813 . C814 . H8141 . 109.2 no
C813 . C814 . H8142 . 110.3 no
H8141 . C814 . H8142 . 110.6 no
C813 . C814 . H8143 . 106.1 no
H8141 . C814 . H8143 . 110.3 no
H8142 . C814 . H8143 . 110.3 no
N800 . C821 . C822 . 114.0(9) yes
N800 . C821 . H8211 . 108.9 no
C822 . C821 . H8211 . 108.4 no
N800 . C821 . H8212 . 108.1 no
C822 . C821 . H8212 . 107.5 no
H8211 . C821 . H8212 . 109.9 no
C821 . C822 . C823 . 110.4(10) yes
C821 . C822 . H8221 . 108.6 no
C823 . C822 . H8221 . 108.5 no
C821 . C822 . H8222 . 110.4 no
C823 . C822 . H8222 . 109.3 no
H8221 . C822 . H8222 . 109.6 no
C822 . C823 . C824 . 112.4(11) yes
C822 . C823 . H8231 . 109.0 no
C824 . C823 . H8231 . 109.2 no
C822 . C823 . H8232 . 107.6 no
C824 . C823 . H8232 . 108.9 no
H8231 . C823 . H8232 . 109.7 no
C823 . C824 . H8241 . 109.6 no
C823 . C824 . H8242 . 108.3 no
H8241 . C824 . H8242 . 109.6 no
C823 . C824 . H8243 . 110.5 no
H8241 . C824 . H8243 . 109.5 no
H8242 . C824 . H8243 . 109.4 no
N800 . C831 . C832 . 114.8(9) yes
N800 . C831 . H8311 . 108.0 no
C832 . C831 . H8311 . 108.3 no
N800 . C831 . H8312 . 107.2 no
C832 . C831 . H8312 . 108.2 no
H8311 . C831 . H8312 . 110.3 no
C831 . C832 . C833 . 106.8(9) yes
C831 . C832 . H8321 . 110.3 no
C833 . C832 . H8321 . 109.9 no
C831 . C832 . H8322 . 110.3 no
C833 . C832 . H8322 . 110.6 no
H8321 . C832 . H8322 . 109.0 no
C832 . C833 . C834 . 111.3(10) yes
C832 . C833 . H8331 . 109.6 no
C834 . C833 . H8331 . 108.7 no
C832 . C833 . H8332 . 108.4 no
C834 . C833 . H8332 . 107.9 no
H8331 . C833 . H8332 . 110.8 no
C833 . C834 . H8343 . 111.7 no
C833 . C834 . H8342 . 109.7 no
H8343 . C834 . H8342 . 108.7 no
C833 . C834 . H8341 . 109.0 no
H8343 . C834 . H8341 . 108.8 no
H8342 . C834 . H8341 . 108.9 no
C401 . N400 . C411 . 111.4(10) yes
C401 . N400 . C421 . 106.3(8) yes
C411 . N400 . C421 . 114.1(10) yes
C401 . N400 . C431 . 108.7(10) yes
C411 . N400 . C431 . 105.1(8) yes
C421 . N400 . C431 . 111.2(10) yes
N400 . C401 . C402 . 119.0(10) yes
N400 . C401 . H4011 . 106.8 no
C402 . C401 . H4011 . 106.4 no
N400 . C401 . H4012 . 106.5 no
C402 . C401 . H4012 . 107.5 no
H4011 . C401 . H4012 . 110.7 no
C401 . C402 . C403 . 108.3(9) yes
C401 . C402 . H4021 . 109.9 no
C403 . C402 . H4021 . 109.5 no
C401 . C402 . H4022 . 109.5 no
C403 . C402 . H4022 . 109.8 no
H4021 . C402 . H4022 . 109.9 no
C402 . C403 . C404 . 109.3(11) yes
C402 . C403 . H4031 . 109.8 no
C404 . C403 . H4031 . 110.3 no
C402 . C403 . H4032 . 108.7 no
C404 . C403 . H4032 . 108.7 no
H4031 . C403 . H4032 . 110.1 no
C403 . C404 . H4041 . 108.1 no
C403 . C404 . H4042 . 109.1 no
H4041 . C404 . H4042 . 110.1 no
C403 . C404 . H4043 . 109.9 no
H4041 . C404 . H4043 . 109.9 no
H4042 . C404 . H4043 . 109.7 no
N400 . C411 . C412 . 112.9(10) yes
N400 . C411 . H4111 . 107.0 no
C412 . C411 . H4111 . 108.5 no
N400 . C411 . H4112 . 109.5 no
C412 . C411 . H4112 . 109.4 no
H4111 . C411 . H4112 . 109.5 no
C411 . C412 . C413 . 108.8(10) yes
C411 . C412 . H4121 . 109.6 no
C413 . C412 . H4121 . 109.8 no
C411 . C412 . H4122 . 109.4 no
C413 . C412 . H4122 . 110.1 no
H4121 . C412 . H4122 . 109.1 no
C412 . C413 . C414 . 108.3(11) yes
C412 . C413 . H4131 . 110.4 no
C414 . C413 . H4131 . 111.1 no
C412 . C413 . H4132 . 108.2 no
C414 . C413 . H4132 . 109.0 no
H4131 . C413 . H4132 . 109.7 no
C413 . C414 . H4141 . 107.4 no
C413 . C414 . H4142 . 108.7 no
H4141 . C414 . H4142 . 111.0 no
C413 . C414 . H4143 . 110.1 no
H4141 . C414 . H4143 . 109.4 no
H4142 . C414 . H4143 . 110.1 no
N400 . C421 . C422 . 114.3(10) yes
N400 . C421 . H4211 . 108.2 no
C422 . C421 . H4211 . 108.4 no
N400 . C421 . H4212 . 107.4 no
C422 . C421 . H4212 . 108.2 no
H4211 . C421 . H4212 . 110.4 no
C421 . C422 . C423 . 109.5(10) yes
C421 . C422 . H4221 . 109.6 no
C423 . C422 . H4221 . 107.6 no
C421 . C422 . H4222 . 109.7 no
C423 . C422 . H4222 . 110.2 no
H4221 . C422 . H4222 . 110.2 no
C422 . C423 . C424 . 113.8(11) yes
C422 . C423 . H4231 . 109.0 no
C424 . C423 . H4231 . 108.5 no
C422 . C423 . H4232 . 107.6 no
C424 . C423 . H4232 . 108.3 no
H4231 . C423 . H4232 . 109.6 no
C423 . C424 . H4241 . 110.6 no
C423 . C424 . H4242 . 109.7 no
H4241 . C424 . H4242 . 109.4 no
C423 . C424 . H4243 . 108.3 no
H4241 . C424 . H4243 . 109.3 no
H4242 . C424 . H4243 . 109.5 no
N400 . C431 . C432 . 116.9(10) yes
N400 . C431 . H4311 . 107.9 no
C432 . C431 . H4311 . 107.4 no
N400 . C431 . H4312 . 108.0 no
C432 . C431 . H4312 . 107.2 no
H4311 . C431 . H4312 . 109.4 no
C431 . C432 . C433 . 111.4(10) yes
C431 . C432 . H4321 . 110.0 no
C433 . C432 . H4321 . 109.6 no
C431 . C432 . H4322 . 108.6 no
C433 . C432 . H4322 . 108.0 no
H4321 . C432 . H4322 . 109.2 no
C432 . C433 . C434 . 112.9(11) yes
C432 . C433 . H4331 . 108.0 no
C434 . C433 . H4331 . 107.9 no
C432 . C433 . H4332 . 109.8 no
C434 . C433 . H4332 . 108.4 no
H4331 . C433 . H4332 . 109.8 no
C433 . C434 . H4341 . 111.1 no
C433 . C434 . H4342 . 109.2 no
H4341 . C434 . H4342 . 109.0 no
C433 . C434 . H4343 . 108.7 no
H4341 . C434 . H4343 . 109.8 no
H4342 . C434 . H4343 . 108.8 no
C501 . N500 . C511 . 110.0(10) yes
C501 . N500 . C521 . 105.8(8) yes
C511 . N500 . C521 . 109.7(10) yes
C501 . N500 . C531 . 113.9(10) yes
C511 . N500 . C531 . 106.2(9) yes
C521 . N500 . C531 . 111.2(10) yes
N500 . C501 . C502 . 118.4(10) yes
N500 . C501 . H5011 . 106.3 no
C502 . C501 . H5011 . 106.0 no
N500 . C501 . H5012 . 107.2 no
C502 . C501 . H5012 . 109.1 no
H5011 . C501 . H5012 . 109.7 no
C501 . C502 . C503 . 110.4(10) yes
C501 . C502 . H5021 . 111.1 no
C503 . C502 . H5021 . 110.3 no
C501 . C502 . H5022 . 107.5 no
C503 . C502 . H5022 . 107.5 no
H5021 . C502 . H5022 . 109.9 no
C502 . C503 . C504 . 109.0(11) yes
C502 . C503 . H5031 . 110.3 no
C504 . C503 . H5031 . 108.8 no
C502 . C503 . H5032 . 110.5 no
C504 . C503 . H5032 . 108.6 no
H5031 . C503 . H5032 . 109.5 no
C503 . C504 . H5043 . 109.7 no
C503 . C504 . H5042 . 110.5 no
H5043 . C504 . H5042 . 109.7 no
C503 . C504 . H5041 . 108.1 no
H5043 . C504 . H5041 . 109.6 no
H5042 . C504 . H5041 . 109.3 no
N500 . C511 . C512 . 117.7(10) yes
N500 . C511 . H5111 . 106.9 no
C512 . C511 . H5111 . 108.1 no
N500 . C511 . H5112 . 106.7 no
C512 . C511 . H5112 . 107.2 no
H5111 . C511 . H5112 . 110.1 no
C511 . C512 . C513 . 109.8(10) yes
C511 . C512 . H5121 . 108.4 no
C513 . C512 . H5121 . 110.4 no
C511 . C512 . H5122 . 109.5 no
C513 . C512 . H5122 . 109.5 no
H5121 . C512 . H5122 . 109.0 no
C512 . C513 . C514 . 110.3(11) yes
C512 . C513 . H5131 . 109.6 no
C514 . C513 . H5131 . 108.1 no
C512 . C513 . H5132 . 108.9 no
C514 . C513 . H5132 . 110.2 no
H5131 . C513 . H5132 . 109.7 no
C513 . C514 . H5141 . 109.5 no
C513 . C514 . H5142 . 111.0 no
H5141 . C514 . H5142 . 109.6 no
C513 . C514 . H5143 . 108.3 no
H5141 . C514 . H5143 . 109.8 no
H5142 . C514 . H5143 . 108.7 no
N500 . C521 . C522 . 116.0(10) yes
N500 . C521 . H5211 . 108.2 no
C522 . C521 . H5211 . 108.6 no
N500 . C521 . H5212 . 106.6 no
C522 . C521 . H5212 . 107.9 no
H5211 . C521 . H5212 . 109.4 no
C521 . C522 . C523 . 108.3(9) yes
C521 . C522 . H5221 . 109.8 no
C523 . C522 . H5221 . 110.4 no
C521 . C522 . H5222 . 109.3 no
C523 . C522 . H5222 . 109.3 no
H5221 . C522 . H5222 . 109.8 no
C522 . C523 . C524 . 110.3(11) yes
C522 . C523 . H5231 . 109.6 no
C524 . C523 . H5231 . 108.8 no
C522 . C523 . H5232 . 109.3 no
C524 . C523 . H5232 . 109.5 no
H5231 . C523 . H5232 . 109.3 no
C523 . C524 . H5241 . 108.6 no
C523 . C524 . H5242 . 108.8 no
H5241 . C524 . H5242 . 110.3 no
C523 . C524 . H5243 . 108.8 no
H5241 . C524 . H5243 . 110.2 no
H5242 . C524 . H5243 . 110.1 no
N500 . C531 . C532 . 115.7(10) yes
N500 . C531 . H5311 . 108.8 no
C532 . C531 . H5311 . 108.3 no
N500 . C531 . H5312 . 107.5 no
C532 . C531 . H5312 . 107.0 no
H5311 . C531 . H5312 . 109.4 no
C531 . C532 . C533 . 111.0(10) yes
C531 . C532 . H5321 . 109.3 no
C533 . C532 . H5321 . 107.7 no
C531 . C532 . H5322 . 110.2 no
C533 . C532 . H5322 . 109.0 no
H5321 . C532 . H5322 . 109.5 no
C532 . C533 . C534 . 114.1(11) yes
C532 . C533 . H5331 . 108.4 no
C534 . C533 . H5331 . 109.1 no
C532 . C533 . H5332 . 107.1 no
C534 . C533 . H5332 . 109.0 no
H5331 . C533 . H5332 . 109.0 no
C533 . C534 . H5341 . 109.2 no
C533 . C534 . H5342 . 109.7 no
H5341 . C534 . H5342 . 109.5 no
C533 . C534 . H5343 . 109.7 no
H5341 . C534 . H5343 . 109.7 no
H5342 . C534 . H5343 . 109.1 no
C301 . N300 . C311 . 110.6(11) yes
C301 . N300 . C321 . 108.9(11) yes
C311 . N300 . C321 . 108.0(9) yes
C301 . N300 . C331 . 105.0(9) yes
C311 . N300 . C331 . 114.3(11) yes
C321 . N300 . C331 . 110.1(11) yes
N300 . C301 . C302 . 117.2(10) yes
N300 . C301 . H3011 . 107.6 no
C302 . C301 . H3011 . 107.8 no
N300 . C301 . H3012 . 107.0 no
C302 . C301 . H3012 . 107.1 no
H3011 . C301 . H3012 . 109.9 no
C301 . C302 . C303 . 110.3(10) yes
C301 . C302 . H3021 . 107.6 no
C303 . C302 . H3021 . 109.3 no
C301 . C302 . H3022 . 109.8 no
C303 . C302 . H3022 . 110.4 no
H3021 . C302 . H3022 . 109.3 no
C302 . C303 . C304 . 113.6(11) yes
C302 . C303 . H3031 . 108.4 no
C304 . C303 . H3031 . 109.8 no
C302 . C303 . H3032 . 107.7 no
C304 . C303 . H3032 . 107.5 no
H3031 . C303 . H3032 . 109.8 no
C303 . C304 . H3043 . 109.7 no
C303 . C304 . H3042 . 107.6 no
H3043 . C304 . H3042 . 110.5 no
C303 . C304 . H3041 . 109.6 no
H3043 . C304 . H3041 . 109.9 no
H3042 . C304 . H3041 . 109.6 no
N300 . C311 . C312 . 119.7(11) yes
N300 . C311 . H3111 . 106.4 no
C312 . C311 . H3111 . 107.3 no
N300 . C311 . H3112 . 106.5 no
C312 . C311 . H3112 . 107.0 no
H3111 . C311 . H3112 . 109.9 no
C311 . C312 . C313 . 114.1(11) yes
C311 . C312 . H3121 . 107.6 no
C313 . C312 . H3121 . 107.5 no
C311 . C312 . H3122 . 108.6 no
C313 . C312 . H3122 . 109.4 no
H3121 . C312 . H3122 . 109.7 no
C312 . C313 . C314 . 110.4(12) yes
C312 . C313 . H3131 . 110.0 no
C314 . C313 . H3131 . 107.7 no
C312 . C313 . H3132 . 109.1 no
C314 . C313 . H3132 . 108.8 no
H3131 . C313 . H3132 . 110.7 no
C313 . C314 . H3141 . 108.8 no
C313 . C314 . H3142 . 109.6 no
H3141 . C314 . H3142 . 110.1 no
C313 . C314 . H3143 . 108.4 no
H3141 . C314 . H3143 . 110.5 no
H3142 . C314 . H3143 . 109.5 no
N300 . C321 . C322 . 115.6(10) yes
N300 . C321 . H3211 . 107.1 no
C322 . C321 . H3211 . 107.1 no
N300 . C321 . H3212 . 108.1 no
C322 . C321 . H3212 . 108.7 no
H3211 . C321 . H3212 . 110.2 no
C321 . C322 . C323 . 110.7(10) yes
C321 . C322 . H3221 . 108.5 no
C323 . C322 . H3221 . 109.2 no
C321 . C322 . H3222 . 110.0 no
C323 . C322 . H3222 . 108.6 no
H3221 . C322 . H3222 . 109.9 no
C322 . C323 . C324 . 112.0(11) yes
C322 . C323 . H3231 . 108.1 no
C324 . C323 . H3231 . 108.1 no
C322 . C323 . H3232 . 109.3 no
C324 . C323 . H3232 . 109.1 no
H3231 . C323 . H3232 . 110.2 no
C323 . C324 . H3241 . 110.0 no
C323 . C324 . H3242 . 110.0 no
H3241 . C324 . H3242 . 109.4 no
C323 . C324 . H3243 . 109.7 no
H3241 . C324 . H3243 . 108.9 no
H3242 . C324 . H3243 . 108.8 no
N300 . C331 . C332 . 113.6(11) yes
N300 . C331 . H3311 . 108.0 no
C332 . C331 . H3311 . 108.4 no
N300 . C331 . H3312 . 108.9 no
C332 . C331 . H3312 . 108.2 no
H3311 . C331 . H3312 . 109.8 no
C331 . C332 . C333 . 110.5(11) yes
C331 . C332 . H3321 . 108.5 no
C333 . C332 . H3321 . 109.2 no
C331 . C332 . H3322 . 109.7 no
C333 . C332 . H3322 . 109.5 no
H3321 . C332 . H3322 . 109.3 no
C332 . C333 . C334 . 113.3(13) yes
C332 . C333 . H3331 . 108.1 no
C334 . C333 . H3331 . 108.7 no
C332 . C333 . H3332 . 108.6 no
C334 . C333 . H3332 . 108.7 no
H3331 . C333 . H3332 . 109.3 no
C333 . C334 . H3341 . 109.4 no
C333 . C334 . H3342 . 110.5 no
H3341 . C334 . H3342 . 109.3 no
C333 . C334 . H3343 . 110.0 no
H3341 . C334 . H3343 . 108.7 no
H3342 . C334 . H3343 . 109.0 no
C2 . C1 . C6 . 120.6(5) yes
C2 . C1 . O1 . 117.8(5) yes
C6 . C1 . O1 . 121.4(5) yes
C1 . C2 . C3 . 120.5(5) yes
C1 . C2 . O2 . 117.4(5) yes
C3 . C2 . O2 . 122.0(6) yes
C2 . C3 . C4 . 119.0(6) yes
C2 . C3 . H31 . 120.1 no
C4 . C3 . H31 . 120.9 no
C3 . C4 . C5 . 121.1(6) yes
C3 . C4 . C21 . 125.1(7) yes
C5 . C4 . C21 . 113.8(7) yes
C4 . C5 . C6 . 119.5(6) yes
C4 . C5 . C19 . 114.4(7) yes
C6 . C5 . C19 . 126.1(7) yes
C5 . C6 . C1 . 119.3(6) yes
C5 . C6 . H61 . 120.0 no
C1 . C6 . H61 . 120.7 no
C8 . C7 . C12 . 119.7(5) yes
C8 . C7 . O7 . 121.0(5) yes
C12 . C7 . O7 . 119.2(6) yes
C7 . C8 . C9 . 119.9(5) yes
C7 . C8 . O8 . 118.7(5) yes
C9 . C8 . O8 . 121.4(6) yes
C8 . C9 . C10 . 120.1(6) yes
C8 . C9 . H91 . 120.0 no
C10 . C9 . H91 . 119.9 no
C9 . C10 . C11 . 119.5(6) yes
C9 . C10 . C21 . 127.1(7) yes
C11 . C10 . C21 . 113.4(7) yes
C10 . C11 . C12 . 119.9(6) yes
C10 . C11 . C19 . 115.1(7) yes
C12 . C11 . C19 . 125.0(7) yes
C11 . C12 . C7 . 120.3(6) yes
C11 . C12 . H121 . 119.8 no
C7 . C12 . H121 . 119.8 no
C13 . C14 . C15 . 120.1(6) yes
C13 . C14 . H141 . 119.9 no
C15 . C14 . H141 . 120.0 no
C14 . C13 . C18 . 118.8(6) yes
C14 . C13 . H131 . 121.0 no
C18 . C13 . H131 . 120.1 no
C13 . C18 . C17 . 120.2(6) yes
C13 . C18 . H181 . 120.0 no
C17 . C18 . H181 . 119.8 no
C18 . C17 . C16 . 120.2(6) yes
C18 . C17 . C19 . 123.7(7) yes
C16 . C17 . C19 . 116.2(7) yes
C17 . C16 . C15 . 119.9(6) yes
C17 . C16 . C21 . 112.7(7) yes
C15 . C16 . C21 . 127.3(7) yes
C14 . C15 . C16 . 120.3(6) yes
C14 . C15 . H151 . 119.9 no
C16 . C15 . H151 . 119.8 no
C4 . C21 . C10 . 103.2(8) yes
C4 . C21 . C16 . 105.7(8) yes
C10 . C21 . C16 . 105.6(8) yes
C4 . C21 . C22 . 115.4(8) yes
C10 . C21 . C22 . 113.0(8) yes
C16 . C21 . C22 . 112.9(8) yes
C21 . C22 . H221 . 108.6 no
C21 . C22 . H222 . 108.8 no
H221 . C22 . H222 . 109.4 no
C21 . C22 . H223 . 110.2 no
H221 . C22 . H223 . 109.7 no
H222 . C22 . H223 . 110.1 no
C11 . C19 . C5 . 101.5(8) yes
C11 . C19 . C17 . 104.6(8) yes
C5 . C19 . C17 . 104.9(8) yes
C11 . C19 . C20 . 114.7(8) yes
C5 . C19 . C20 . 115.4(8) yes
C17 . C19 . C20 . 114.3(8) yes
C19 . C20 . H201 . 109.8 no
C19 . C20 . H202 . 109.8 no
H201 . C20 . H202 . 108.7 no
C19 . C20 . H203 . 110.6 no
H201 . C20 . H203 . 108.7 no
H202 . C20 . H203 . 109.2 no
C102 . C101 . C106 . 120.2(5) yes
C102 . C101 . O101 . 119.3(5) yes
C106 . C101 . O101 . 120.6(5) yes
C101 . C102 . C103 . 121.2(5) yes
C101 . C102 . O102 . 116.9(5) yes
C103 . C102 . O102 . 121.8(5) yes
C102 . C103 . C104 . 119.3(6) yes
C102 . C103 . H1031 . 120.7 no
C104 . C103 . H1031 . 119.9 no
C103 . C104 . C105 . 119.7(6) yes
C103 . C104 . C121 . 124.9(7) yes
C105 . C104 . C121 . 115.3(7) yes
C104 . C105 . C106 . 120.3(6) yes
C104 . C105 . C119 . 113.4(7) yes
C106 . C105 . C119 . 126.0(7) yes
C105 . C106 . C101 . 119.0(6) yes
C105 . C106 . H1061 . 120.7 no
C101 . C106 . H1061 . 120.3 no
C108 . C107 . C112 . 121.4(5) yes
C108 . C107 . O107 . 117.7(5) yes
C112 . C107 . O107 . 120.8(6) yes
C107 . C108 . C109 . 119.7(5) yes
C107 . C108 . O108 . 119.3(5) yes
C109 . C108 . O108 . 121.0(6) yes
C108 . C109 . C110 . 119.6(6) yes
C108 . C109 . H1091 . 119.7 no
C110 . C109 . H1091 . 120.7 no
C109 . C110 . C111 . 120.2(6) yes
C109 . C110 . C121 . 125.1(7) yes
C111 . C110 . C121 . 114.8(7) yes
C110 . C111 . C112 . 119.4(6) yes
C110 . C111 . C119 . 113.4(7) yes
C112 . C111 . C119 . 127.0(7) yes
C107 . C112 . C111 . 119.7(6) yes
C107 . C112 . H1121 . 120.7 no
C111 . C112 . H1121 . 119.5 no
C114 . C113 . C118 . 119.9(6) yes
C114 . C113 . H1131 . 119.7 no
C118 . C113 . H1131 . 120.3 no
C113 . C114 . C115 . 119.2(6) yes
C113 . C114 . H1141 . 120.8 no
C115 . C114 . H1141 . 120.0 no
C114 . C115 . C116 . 119.8(6) yes
C114 . C115 . H1151 . 119.9 no
C116 . C115 . H1151 . 120.3 no
C115 . C116 . C117 . 120.6(6) yes
C115 . C116 . C121 . 124.0(7) yes
C117 . C116 . C121 . 115.4(7) yes
C116 . C117 . C118 . 119.4(6) yes
C116 . C117 . C119 . 113.6(7) yes
C118 . C117 . C119 . 126.9(7) yes
C113 . C118 . C117 . 120.4(6) yes
C113 . C118 . H1181 . 119.9 no
C117 . C118 . H1181 . 119.6 no
C105 . C119 . C111 . 107.8(8) yes
C105 . C119 . C117 . 104.4(8) yes
C111 . C119 . C117 . 101.6(8) yes
C105 . C119 . C120 . 114.2(8) yes
C111 . C119 . C120 . 113.1(8) yes
C117 . C119 . C120 . 114.6(8) yes
C119 . C120 . H1203 . 110.5 no
C119 . C120 . H1202 . 109.6 no
H1203 . C120 . H1202 . 109.2 no
C119 . C120 . H1201 . 108.7 no
H1203 . C120 . H1201 . 109.3 no
H1202 . C120 . H1201 . 109.5 no
C116 . C121 . C110 . 102.3(8) yes
C116 . C121 . C104 . 104.9(8) yes
C110 . C121 . C104 . 103.9(8) yes
C116 . C121 . C122 . 114.3(8) yes
C110 . C121 . C122 . 115.4(8) yes
C104 . C121 . C122 . 114.5(8) yes
C121 . C122 . H1221 . 109.2 no
C121 . C122 . H1222 . 108.6 no
H1221 . C122 . H1222 . 110.1 no
C121 . C122 . H1223 . 108.0 no
H1221 . C122 . H1223 . 110.3 no
H1222 . C122 . H1223 . 110.6 no
C202 . C201 . C206 . 120.2(5) yes
C202 . C201 . O201 . 118.8(5) yes
C206 . C201 . O201 . 120.8(6) yes
C201 . C202 . C203 . 120.9(5) yes
C201 . C202 . O202 . 117.5(5) yes
C203 . C202 . O202 . 121.5(6) yes
C202 . C203 . C204 . 119.2(6) yes
C202 . C203 . H2031 . 120.7 no
C204 . C203 . H2031 . 120.1 no
C203 . C204 . C205 . 119.9(6) yes
C203 . C204 . C221 . 125.2(7) yes
C205 . C204 . C221 . 114.8(7) yes
C204 . C205 . C206 . 120.4(6) yes
C204 . C205 . C219 . 112.9(7) yes
C206 . C205 . C219 . 126.5(7) yes
C201 . C206 . C205 . 119.2(6) yes
C201 . C206 . H2061 . 120.0 no
C205 . C206 . H2061 . 120.7 no
C208 . C207 . C212 . 118.3(5) yes
C208 . C207 . O207 . 123.4(6) yes
C212 . C207 . O207 . 118.3(6) yes
C207 . C208 . C209 . 120.2(5) yes
C207 . C208 . O208 . 118.4(6) yes
C209 . C208 . O208 . 120.9(6) yes
C208 . C209 . C210 . 119.6(6) yes
C208 . C209 . H2091 . 120.3 no
C210 . C209 . H2091 . 120.1 no
C209 . C210 . C211 . 119.4(6) yes
C209 . C210 . C221 . 128.5(7) yes
C211 . C210 . C221 . 112.1(7) yes
C210 . C211 . C212 . 120.1(6) yes
C210 . C211 . C219 . 115.5(7) yes
C212 . C211 . C219 . 124.3(7) yes
C207 . C212 . C211 . 121.6(6) yes
C207 . C212 . H2121 . 119.2 no
C211 . C212 . H2121 . 119.2 no
C214 . C213 . C218 . 119.4(6) yes
C214 . C213 . H2131 . 120.0 no
C218 . C213 . H2131 . 120.5 no
C213 . C214 . C215 . 120.1(6) yes
C213 . C214 . H2141 . 119.9 no
C215 . C214 . H2141 . 120.0 no
C214 . C215 . C216 . 121.0(6) yes
C214 . C215 . H2151 . 119.4 no
C216 . C215 . H2151 . 119.6 no
C215 . C216 . C217 . 119.2(6) yes
C215 . C216 . C221 . 126.9(8) yes
C217 . C216 . C221 . 113.7(7) yes
C216 . C217 . C218 . 119.9(6) yes
C216 . C217 . C219 . 113.9(7) yes
C218 . C217 . C219 . 126.2(7) yes
C217 . C218 . C213 . 120.3(6) yes
C217 . C218 . H2181 . 119.2 no
C213 . C218 . H2181 . 120.5 no
C205 . C219 . C211 . 106.2(9) yes
C205 . C219 . C217 . 104.5(8) yes
C211 . C219 . C217 . 103.6(9) yes
C205 . C219 . C220 . 113.9(8) yes
C211 . C219 . C220 . 113.0(8) yes
C217 . C219 . C220 . 114.7(9) yes
C219 . C220 . H2201 . 109.3 no
C219 . C220 . H2202 . 110.7 no
H2201 . C220 . H2202 . 109.5 no
C219 . C220 . H2203 . 108.5 no
H2201 . C220 . H2203 . 109.1 no
H2202 . C220 . H2203 . 109.7 no
C216 . C221 . C204 . 102.8(8) yes
C216 . C221 . C210 . 105.7(9) yes
C204 . C221 . C210 . 105.9(9) yes
C216 . C221 . C222 . 113.1(9) yes
C204 . C221 . C222 . 116.5(9) yes
C210 . C221 . C222 . 111.9(8) yes
C221 . C222 . H2221 . 108.7 no
C221 . C222 . H2222 . 109.1 no
H2221 . C222 . H2222 . 110.5 no
C221 . C222 . H2223 . 107.9 no
H2221 . C222 . H2223 . 110.5 no
H2222 . C222 . H2223 . 110.0 no
C201 . O201 . H2011 . 111.9 no
C202 . O202 . H2021 . 111.1 no
C208 . O208 . H2081 . 105.4 no
C207 . O207 . H2071 . 114.1 no
C8 . O8 . H81 . 105.8 no
C108 . O108 . H1081 . 106.8 no
C107 . O107 . H1071 . 105.7 no
C101 . O101 . H1011 . 111.0 no
C102 . O102 . H1021 . 110.9 no
C2 . O2 . H21 . 112.0 no
C1 . O1 . H11 . 113.5 no
C7 . O7 . H71 . 112.8 no

loop_
_geom_hbond_atom_site_label_D
_geom_hbond_site_symmetry_D
_geom_hbond_atom_site_label_H
_geom_hbond_site_symmetry_H
_geom_hbond_atom_site_label_A
_geom_hbond_site_symmetry_A
_geom_hbond_angle_DHA
_geom_hbond_distance_DH
_geom_hbond_distance_HA
_geom_hbond_distance_DA
_geom_hbond_publ_flag
C601 . H6012 . O207 . 130.3(4) 0.978 2.489 3.208(19) yes
C721 . H7212 . O101 3_555 174.9(4) 0.969 2.515 3.481(19) yes
C723 . H7231 . O102 3_555 165.3(4) 0.969 2.547 3.493(19) yes
C731 . H7312 . O107 5_555 146.1(5) 0.970 2.313 3.164(19) yes
C732 . H7322 . O101 3_555 138.9(4) 0.968 2.449 3.241(19) yes
C801 . H8011 . O102 2_665 133.0(4) 0.969 2.427 3.168(19) yes
C401 . H4011 . O1 . 135.1(4) 0.982 2.543 3.312(19) yes
C501 . H5011 . O202 4_665 135.4(4) 0.974 2.502 3.267(19) yes
C311 . H3112 . O8 4_655 144.2(4) 0.971 2.513 3.348(19) yes
C312 . H3122 . O2 . 145.7(4) 0.975 2.511 3.362(19) yes


_chemical_name_systematic        '[1.(TBA.Br)2]n'
####################################################################### 
# 
# This file contains crystal structure data downloaded from the 
# Cambridge Structural Database (CSD) hosted by the Cambridge 
# Crystallographic Data Centre (CCDC).
# 
# Full information about CCDC data access policies and citation 
# guidelines are available at http://www.ccdc.cam.ac.uk/access/V1 
# 
# Audit and citation data items may have been added by the CCDC. 
# Please retain this information to preserve the provenance of 
# this file and to allow appropriate attribution of the data. 
# 
#######################################################################

data_oxidized_nanotubes_prepared_from_2
_database_code_depnum_ccdc_archive 'CCDC 1408282'
_audit_update_record             
;
2015-06-22 deposited with the CCDC.
2015-08-20 downloaded from the CCDC.
;
#==============================================================================
# SQUEEZE RESULTS (APPEND TO CIF)
# Note: Data are Listed for all Voids in the P1 Unit Cell
# i.e. Centre of Gravity, Solvent Accessible Volume,
# Recovered number of Electrons in the Void and
# Details about the Squeezed Material
loop_
_platon_squeeze_void_nr
_platon_squeeze_void_average_x
_platon_squeeze_void_average_y
_platon_squeeze_void_average_z
_platon_squeeze_void_volume
_platon_squeeze_void_count_electrons
_platon_squeeze_void_content
1 0.000 0.000 -0.004 386 132 ' '
2 0.333 0.667 0.595 391 132 ' '
3 0.666 0.333 0.262 385 132 ' '
_platon_squeeze_details          
;
;

_exptl_special_details           
; 
 The crystal was 
placed in the cold stream of an Oxford 
Cryosystems open-flow nitrogen cryostat (Cosier & 
Glazer, 1986) with a nominal stability of 0.1K. 
 
Cosier, J. & Glazer, A.M., 1986. J. Appl. Cryst. 105-107. 
;
_refine_special_details          SQUEEZE

_cell_length_a                   39.973(4)
_cell_length_b                   39.973(4)
_cell_length_c                   18.0631(18)
_cell_angle_alpha                90
_cell_angle_beta                 90
_cell_angle_gamma                120
_cell_volume                     24995(4)

_symmetry_cell_setting           trigonal
_symmetry_space_group_name_H-M   'R 3 c '
_symmetry_space_group_name_Hall  'R 3 -2"c'
loop_
_symmetry_equiv_pos_as_xyz
x,y,z
x+1/3,y+2/3,z+2/3
x+2/3,y+1/3,z+1/3
-x+y,-x,z
-x+y+1/3,-x+2/3,z+2/3
-x+y+2/3,-x+1/3,z+1/3
x,x-y,z+1/2
x+1/3,x-y+2/3,z+7/6
x+2/3,x-y+1/3,z+5/6
-y,-x,z+1/2
-y+1/3,-x+2/3,z+7/6
-y+2/3,-x+1/3,z+5/6
-x+y,y,z+1/2
-x+y+1/3,y+2/3,z+7/6
-x+y+2/3,y+1/3,z+5/6
-y,x-y,z
-y+1/3,x-y+2/3,z+2/3
-y+2/3,x-y+1/3,z+1/3

loop_
_atom_type_symbol
_atom_type_scat_dispersion_real
_atom_type_scat_dispersion_imag
_atom_type_scat_Cromer_Mann_a1
_atom_type_scat_Cromer_Mann_b1
_atom_type_scat_Cromer_Mann_a2
_atom_type_scat_Cromer_Mann_b2
_atom_type_scat_Cromer_Mann_a3
_atom_type_scat_Cromer_Mann_b3
_atom_type_scat_Cromer_Mann_a4
_atom_type_scat_Cromer_Mann_b4
_atom_type_scat_Cromer_Mann_c
_atom_type_scat_source
C 0.0033 0.0016 2.3100 20.8439 1.0200 10.2075 1.5886 0.5687 0.8650 51.6512
0.2156 'International Tables Vol C 4.2.6.8 and 6.1.1.4'
H 0.0000 0.0000 0.4930 10.5109 0.3229 26.1257 0.1402 3.1424 0.0408 57.7998
0.0030 'International Tables Vol C 4.2.6.8 and 6.1.1.4'
N 0.0061 0.0033 12.2126 0.0057 3.1322 9.8933 2.0125 28.9975 1.1663 0.5826
-11.5290 'International Tables Vol C 4.2.6.8 and 6.1.1.4'
O 0.0106 0.0060 3.0485 13.2771 2.2868 5.7011 1.5463 0.3239 0.8670 32.9089
0.2508 'International Tables Vol C 4.2.6.8 and 6.1.1.4'
Br -0.2901 2.4595 17.1789 2.1723 5.2358 16.5796 5.6377 0.2609 3.9851 41.4328
2.9557 'International Tables Vol C 4.2.6.8 and 6.1.1.4'


_cell_formula_units_Z            18

_chemical_formula_sum            'C54 H88 Br2 N2 O6'
_chemical_formula_moiety         'C22 H16 O6, 2(C16 H36 N), 2(Br)'
_chemical_compound_source        synthesized
_chemical_formula_weight         1021.11


_cell_measurement_reflns_used    9666
_cell_measurement_theta_min      2.33
_cell_measurement_theta_max      27.51
_cell_measurement_temperature    90

_exptl_crystal_description       rod
_exptl_crystal_colour            black
_exptl_crystal_size_min          0.24
_exptl_crystal_size_mid          0.24
_exptl_crystal_size_max          0.74

_exptl_crystal_density_diffrn    1.221
_exptl_crystal_density_meas      ?
_exptl_crystal_density_method    'not measured'
_exptl_crystal_F_000             9791.997
_exptl_absorpt_coefficient_mu    1.506

_exptl_absorpt_correction_type   multi-scan
_exptl_absorpt_process_details   'Apex2, (Bruker, 2007)'
_exptl_absorpt_correction_T_min  0.705
_exptl_absorpt_correction_T_max  1.00
_diffrn_measurement_device_type  'Bruker Apex Duo'
_diffrn_measurement_device       Serial
_diffrn_radiation_monochromator  graphite
_diffrn_radiation_type           'Mo K\a'
_diffrn_radiation_wavelength     0.71073
_diffrn_measurement_method       \w/2\q

_computing_data_collection       'Apex2, (Bruker, 2007)'
_computing_cell_refinement       'Apex2, (Bruker, 2007)'
_computing_data_reduction        'Apex2, (Bruker, 2007)'
_computing_structure_solution    'Superflip (Palatinus & Chapuis, 2007)'
_computing_structure_refinement  'CRYSTALS (Betteridge et al., 2003)'
_computing_publication_material  'CRYSTALS (Betteridge et al., 2003)'

_diffrn_standards_interval_time  0
_diffrn_standards_interval_count 0
_diffrn_standards_number         0
_diffrn_standards_decay_%        0

_diffrn_ambient_temperature      90
_diffrn_reflns_number            78797
_reflns_number_total             12725
_diffrn_reflns_av_R_equivalents  0.045

_diffrn_reflns_theta_min         1.019
_diffrn_reflns_theta_max         27.510
_diffrn_measured_fraction_theta_max 0.999

_diffrn_reflns_theta_full        27.510
_diffrn_measured_fraction_theta_full 0.999

_diffrn_reflns_limit_h_min       -44
_diffrn_reflns_limit_h_max       0
_diffrn_reflns_limit_k_min       0
_diffrn_reflns_limit_k_max       51
_diffrn_reflns_limit_l_min       -23
_diffrn_reflns_limit_l_max       23
_reflns_limit_h_min              -44
_reflns_limit_h_max              0
_reflns_limit_k_min              0
_reflns_limit_k_max              51
_reflns_limit_l_min              -23
_reflns_limit_l_max              23

_oxford_diffrn_Wilson_B_factor   2.35
_oxford_diffrn_Wilson_scale      15384.74

_atom_sites_solution_primary     Other
_atom_sites_solution_hydrogens   difmap

_refine_diff_density_min         -0.55
_refine_diff_density_max         0.93

# The values actually used during refinement 
_oxford_reflns_threshold_expression_ref I>-3.0\s(I)
_refine_ls_number_reflns         12647
_refine_ls_number_restraints     391
_refine_ls_number_parameters     731
_oxford_refine_ls_R_factor_ref   0.0556
_refine_ls_wR_factor_ref         0.1030
_refine_ls_goodness_of_fit_ref   0.9136
_refine_ls_shift/su_max          0.0084607
_refine_ls_shift/su_mean         0.0002904

# The values computed with all filters except I/sigma 
_oxford_reflns_number_all        12673
_refine_ls_R_factor_all          0.0559
_refine_ls_wR_factor_all         0.1033

# The values computed with a 2 sigma cutoff - a la SHELX 
_reflns_threshold_expression     I>2.0\s(I)
_reflns_number_gt                11974
_refine_ls_R_factor_gt           0.0506
_refine_ls_wR_factor_gt          0.1000

_refine_ls_abs_structure_Flack   0.025(6)
_refine_ls_abs_structure_details 'Flack (1983), 6330 Friedel-pairs'
_chemical_absolute_configuration ad


_refine_ls_structure_factor_coef Fsqd
_refine_ls_matrix_type           full
_refine_ls_hydrogen_treatment    constr #undef, noref, refall,
# refxyz, refU, constr or mixed
_refine_ls_weighting_scheme      calc
_refine_ls_weighting_details     
;
 Method, part 1, Chebychev polynomial, (Watkin, 1994, Prince, 1982) 
 [weight] = 1.0/[A~0~*T~0~(x)+A~1~*T~1~(x) ... +A~n-1~]*T~n-1~(x)] 
 where A~i~ are the Chebychev coefficients listed below and x= Fcalc/Fmax 
 Method = Robust Weighting (Prince, 1982) 
 W = [weight] * [1-(deltaF/6*sigmaF)^2^]^2^ 
 A~i~ are: 
 1.36 1.92 0.811 0.193 
;

# Uequiv = arithmetic mean of Ui i.e. Ueqiv = (U1+U2+U3)/3

# Replace last . with number of unfound hydrogen atoms attached to an atom.

# ..._refinement_flags_... 
# . no refinement constraints           S special position constraint on site
# G rigid group refinement of site      R riding atom
# D distance or angle restraint on site T thermal displacement constraints
# U Uiso or Uij restraint (rigid bond)  P partial occupancy constraint


loop_
_atom_site_label
_atom_site_type_symbol
_atom_site_fract_x
_atom_site_fract_y
_atom_site_fract_z
_atom_site_U_iso_or_equiv
_atom_site_occupancy
_atom_site_adp_type
_atom_site_refinement_flags_posn
_atom_site_refinement_flags_adp
_atom_site_refinement_flags_occupancy
_atom_site_disorder_assembly
_atom_site_disorder_group
_atom_site_attached_hydrogens
C1 C 0.52587(8) 0.43551(8) 0.54889(16) 0.0158 1.0000 Uani . . . . . .
C2 C 0.52894(8) 0.43694(8) 0.47216(17) 0.0186 1.0000 Uani . . . . . .
C3 C 0.50191(8) 0.40571(8) 0.42988(15) 0.0178 1.0000 Uani . . . . . .
C4 C 0.47335(8) 0.37316(8) 0.46479(16) 0.0186 1.0000 Uani . . . . . .
C5 C 0.47156(8) 0.37065(8) 0.54140(16) 0.0182 1.0000 Uani . . . . . .
C6 C 0.49747(8) 0.40190(8) 0.58394(15) 0.0163 1.0000 Uani . . . . . .
C7 C 0.45539(9) 0.24715(8) 0.52277(19) 0.0236 1.0000 Uani . . . . . .
C8 C 0.45766(9) 0.25105(8) 0.44646(19) 0.0240 1.0000 Uani . . . . . .
C9 C 0.45168(9) 0.27871(8) 0.41198(16) 0.0229 1.0000 Uani . . . . . .
C10 C 0.44491(9) 0.30382(8) 0.45440(16) 0.0208 1.0000 Uani . . . . . .
C11 C 0.44364(9) 0.30080(8) 0.53189(17) 0.0226 1.0000 Uani . . . . . .
C12 C 0.44841(10) 0.27225(8) 0.56550(17) 0.0257 1.0000 Uani . . . . . .
C13 C 0.34174(11) 0.33030(10) 0.5404(2) 0.0367 1.0000 Uani . . . . . .
C14 C 0.34162(12) 0.33027(10) 0.4563(2) 0.0375 1.0000 Uani . . . . . .
C15 C 0.37503(9) 0.33327(8) 0.41944(19) 0.0263 1.0000 Uani . . . . . .
C16 C 0.40440(9) 0.33339(8) 0.45773(17) 0.0223 1.0000 Uani . . . . . .
C17 C 0.40264(9) 0.33002(8) 0.53886(17) 0.0228 1.0000 Uani . . . . . .
C18 C 0.37292(10) 0.32806(9) 0.57771(19) 0.0291 1.0000 Uani . . . . . .
C19 C 0.43897(9) 0.33198(8) 0.57175(16) 0.0203 1.0000 Uani . . . . . .
C20 C 0.43883(11) 0.32894(9) 0.65595(18) 0.0291 1.0000 Uani . . . . . .
C21 C 0.44168(9) 0.33779(8) 0.42449(16) 0.0201 1.0000 Uani . . . . . .
C22 C 0.44312(10) 0.34084(9) 0.34034(18) 0.0256 1.0000 Uani . . . . . .
N50 N 0.52765(8) 0.55685(8) 0.6860(2) 0.0351 1.0000 Uani . U . . . .
C51 C 0.54912(10) 0.55382(11) 0.6189(3) 0.0382 1.0000 Uani . U . . . .
C52 C 0.52989(11) 0.54914(12) 0.5445(3) 0.0450 1.0000 Uani . U . . . .
C53 C 0.55688(12) 0.55335(12) 0.4824(3) 0.0457 1.0000 Uani . U . . . .
C54 C 0.53847(16) 0.54561(16) 0.4068(3) 0.0617 1.0000 Uani . U . . . .
C61 C 0.48634(10) 0.52397(10) 0.6869(3) 0.0427 1.0000 Uani . U . . . .
C62 C 0.48059(11) 0.48419(11) 0.6838(3) 0.0546 1.0000 Uani . U . . . .
C63 C 0.43671(13) 0.45504(12) 0.6843(3) 0.0602 1.0000 Uani . U . . . .
C64 C 0.42772(12) 0.41516(12) 0.6743(3) 0.0570 1.0000 Uani . U . . . .
C71 C 0.55026(11) 0.55688(10) 0.7549(3) 0.0397 1.0000 Uani . U . . . .
C72 C 0.53543(11) 0.56279(12) 0.8277(3) 0.0453 1.0000 Uani . U . . . .
C73 C 0.56128(17) 0.56540(19) 0.8895(4) 0.0720 1.0000 Uani . U . . . .
C74 C 0.55033(19) 0.5702(2) 0.9652(4) 0.0790 1.0000 Uani . U . . . .
C81 C 0.52503(9) 0.59356(10) 0.6831(2) 0.0319 1.0000 Uani . U . . . .
C82 C 0.56266(10) 0.63089(9) 0.6864(2) 0.0311 1.0000 Uani . U . . . .
C83 C 0.55543(12) 0.66476(10) 0.6879(2) 0.0313 1.0000 Uani . U . . . .
C84 C 0.59282(13) 0.70279(10) 0.6910(2) 0.0441 1.0000 Uani . U . . . .
N100 N 0.64320(12) 0.45458(12) 0.5772(3) 0.0310 0.6500 Uani . U . . 1 .
C101 C 0.60269(15) 0.41969(15) 0.5812(4) 0.0349 0.6500 Uani . U . . 1 .
C202 C 0.5996(3) 0.3772(3) 0.6205(6) 0.0252 0.3500 Uani . U . . 2 .
C203 C 0.5586(3) 0.3466(3) 0.6192(7) 0.0310 0.3500 Uani . U . . 2 .
C204 C 0.5547(4) 0.3054(4) 0.6207(7) 0.0344 0.3500 Uani . U . . 2 .
C111 C 0.66462(17) 0.45464(17) 0.5084(4) 0.0361 0.6500 Uani . U . . 1 .
C112 C 0.64517(19) 0.45058(19) 0.4352(4) 0.0448 0.6500 Uani . U . . 1 .
C113 C 0.6717(2) 0.4506(3) 0.3743(5) 0.0606 0.6500 Uani . U . . 1 .
C114 C 0.6552(3) 0.4477(3) 0.2957(5) 0.0695 0.6500 Uani . U . . 1 .
C121 C 0.66713(16) 0.45589(16) 0.6431(4) 0.0338 0.6500 Uani . U . . 1 .
C122 C 0.65184(17) 0.45747(19) 0.7186(4) 0.0405 0.6500 Uani . U . . 1 .
C123 C 0.6690(2) 0.4442(2) 0.7777(4) 0.0509 0.6500 Uani . U . . 1 .
C124 C 0.6555(3) 0.4464(2) 0.8566(5) 0.0659 0.6500 Uani . U . . 1 .
C131 C 0.63691(13) 0.48907(13) 0.5779(3) 0.0265 0.6500 Uani . U . . 1 .
C132 C 0.67318(14) 0.52914(14) 0.5719(3) 0.0286 0.6500 Uani . U . . 1 .
C133 C 0.65904(14) 0.56045(12) 0.5712(3) 0.0241 0.6500 Uani . U . . 1 .
C134 C 0.6513(2) 0.5649(3) 0.6457(4) 0.0376 0.6500 Uani . U . . 1 .
Br1 Br 0.429163(10) 0.555669(15) 0.56441(6) 0.0474 1.0000 Uani . . . . . .
Br2 Br 0.552538(11) 0.451142(11) 0.26039(6) 0.0360 1.0000 Uani . . . . . .
O1 O 0.55131(6) 0.46741(6) 0.58795(13) 0.0210 1.0000 Uani . . . . . .
O2 O 0.55867(6) 0.46897(6) 0.44081(13) 0.0236 1.0000 Uani . . . . . .
O14 O 0.31330(8) 0.32805(8) 0.42443(18) 0.0448 1.0000 Uani . . . . . .
O13 O 0.31647(8) 0.33369(9) 0.57399(18) 0.0480 1.0000 Uani . . . . . .
O8 O 0.46592(7) 0.22669(7) 0.40775(14) 0.0286 1.0000 Uani . . . . . .
O7 O 0.46068(7) 0.21848(7) 0.55284(15) 0.0306 1.0000 Uani . . . . . .
N200 N 0.6430(2) 0.4518(2) 0.6239(5) 0.0225 0.3500 Uani . U . . 2 .
C201 C 0.6021(3) 0.4166(3) 0.6227(6) 0.0228 0.3500 Uani . U . . 2 .
C102 C 0.60049(16) 0.38038(16) 0.5816(5) 0.0392 0.6500 Uani . U . . 1 .
C103 C 0.55883(19) 0.34793(18) 0.5807(5) 0.0440 0.6500 Uani . U . . 1 .
C104 C 0.5553(2) 0.30803(19) 0.5822(6) 0.0514 0.6500 Uani . U . . 1 .
C211 C 0.6649(3) 0.4542(3) 0.5540(5) 0.0228 0.3500 Uani . U . . 2 .
C212 C 0.6476(3) 0.4548(3) 0.4823(6) 0.0308 0.3500 Uani . U . . 2 .
C213 C 0.6727(3) 0.4543(4) 0.4186(6) 0.0402 0.3500 Uani . U . . 2 .
C214 C 0.6573(4) 0.4551(3) 0.3425(7) 0.0408 0.3500 Uani . U . . 2 .
C221 C 0.6652(3) 0.4497(3) 0.6881(6) 0.0255 0.3500 Uani . U . . 2 .
C222 C 0.6484(3) 0.4461(3) 0.7648(6) 0.0296 0.3500 Uani . U . . 2 .
C223 C 0.6744(3) 0.4447(3) 0.8239(7) 0.0370 0.3500 Uani . U . . 2 .
C224 C 0.6574(4) 0.4388(3) 0.9022(6) 0.0416 0.3500 Uani . U . . 2 .
C231 C 0.6364(3) 0.4859(3) 0.6300(5) 0.0249 0.3500 Uani . U . . 2 .
C232 C 0.6727(3) 0.5254(3) 0.6384(6) 0.0295 0.3500 Uani . U . . 2 .
C233 C 0.6610(4) 0.5556(3) 0.6339(7) 0.0349 0.3500 Uani . U . . 2 .
C234 C 0.6429(6) 0.5636(5) 0.6610(10) 0.0488 0.3500 Uani . U . . 2 .
H31 H 0.5029 0.4067 0.3792 0.0202 1.0000 Uiso R . . . . .
H61 H 0.4961 0.4006 0.6351 0.0189 1.0000 Uiso R . . . . .
H91 H 0.4521 0.2803 0.3604 0.0268 1.0000 Uiso R . . . . .
H121 H 0.4465 0.2693 0.6162 0.0307 1.0000 Uiso R . . . . .
H151 H 0.3757 0.3348 0.3686 0.0312 1.0000 Uiso R . . . . .
H181 H 0.3727 0.3247 0.6294 0.0348 1.0000 Uiso R . . . . .
H201 H 0.4189 0.3045 0.6728 0.0431 1.0000 Uiso R . . . . .
H202 H 0.4630 0.3323 0.6711 0.0418 1.0000 Uiso R . . . . .
H203 H 0.4356 0.3488 0.6799 0.0421 1.0000 Uiso R . . . . .
H512 H 0.5532 0.5319 0.6267 0.0446 1.0000 Uiso R . . . . .
H511 H 0.5746 0.5775 0.6181 0.0447 1.0000 Uiso R . . . . .
H521 H 0.5082 0.5229 0.5417 0.0529 1.0000 Uiso R . . . . .
H522 H 0.5210 0.5673 0.5386 0.0527 1.0000 Uiso R . . . . .
H531 H 0.5655 0.5353 0.4908 0.0540 1.0000 Uiso R . . . . .
H532 H 0.5791 0.5795 0.4829 0.0538 1.0000 Uiso R . . . . .
H541 H 0.5292 0.5634 0.3980 0.0924 1.0000 Uiso R . . . . .
H542 H 0.5576 0.5498 0.3698 0.0924 1.0000 Uiso R . . . . .
H543 H 0.5177 0.5195 0.4042 0.0920 1.0000 Uiso R . . . . .
H611 H 0.4735 0.5274 0.6435 0.0511 1.0000 Uiso R . . . . .
H612 H 0.4744 0.5272 0.7317 0.0502 1.0000 Uiso R . . . . .
H621 H 0.4915 0.4803 0.6392 0.0651 1.0000 Uiso R . . . . .
H622 H 0.4919 0.4795 0.7263 0.0625 1.0000 Uiso R . . . . .
H631 H 0.4250 0.4601 0.6398 0.0721 1.0000 Uiso R . . . . .
H632 H 0.4261 0.4580 0.7302 0.0719 1.0000 Uiso R . . . . .
H642 H 0.4434 0.4112 0.7110 0.0874 1.0000 Uiso R . . . . .
H641 H 0.4003 0.3980 0.6822 0.0868 1.0000 Uiso R . . . . .
H643 H 0.4355 0.4129 0.6240 0.0873 1.0000 Uiso R . . . . .
H711 H 0.5489 0.5318 0.7546 0.0467 1.0000 Uiso R . . . . .
H712 H 0.5770 0.5773 0.7463 0.0467 1.0000 Uiso R . . . . .
H721 H 0.5095 0.5428 0.8366 0.0543 1.0000 Uiso R . . . . .
H722 H 0.5354 0.5866 0.8248 0.0540 1.0000 Uiso R . . . . .
H731 H 0.5632 0.5422 0.8879 0.0847 1.0000 Uiso R . . . . .
H732 H 0.5855 0.5878 0.8814 0.0852 1.0000 Uiso R . . . . .
H742 H 0.5629 0.5977 0.9741 0.1193 1.0000 Uiso R . . . . .
H741 H 0.5599 0.5584 0.9989 0.1194 1.0000 Uiso R . . . . .
H743 H 0.5225 0.5586 0.9684 0.1188 1.0000 Uiso R . . . . .
H811 H 0.5124 0.5931 0.6368 0.0376 1.0000 Uiso R . . . . .
H812 H 0.5092 0.5924 0.7235 0.0377 1.0000 Uiso R . . . . .
H821 H 0.5785 0.6328 0.6452 0.0362 1.0000 Uiso R . . . . .
H822 H 0.5766 0.6307 0.7305 0.0377 1.0000 Uiso R . . . . .
H832 H 0.5421 0.6643 0.6413 0.0390 1.0000 Uiso R . . . . .
H831 H 0.5386 0.6623 0.7311 0.0388 1.0000 Uiso R . . . . .
H841 H 0.5875 0.7237 0.6877 0.0660 1.0000 Uiso R . . . . .
H842 H 0.6096 0.7048 0.6512 0.0653 1.0000 Uiso R . . . . .
H843 H 0.6057 0.7047 0.7374 0.0660 1.0000 Uiso R . . . . .
H1012 H 0.5884 0.4210 0.5390 0.0422 0.6500 Uiso R . . . 1 .
H1011 H 0.5910 0.4216 0.6261 0.0418 0.6500 Uiso R . . . 1 .
H2021 H 0.6125 0.3758 0.5760 0.0300 0.3500 Uiso R . . . 2 .
H2022 H 0.6125 0.3742 0.6636 0.0301 0.3500 Uiso R . . . 2 .
H2031 H 0.5466 0.3490 0.5745 0.0380 0.3500 Uiso R . . . 2 .
H2032 H 0.5459 0.3500 0.6619 0.0377 0.3500 Uiso R . . . 2 .
H2041 H 0.5284 0.2858 0.6293 0.0529 0.3500 Uiso R . . . 2 .
H2043 H 0.5634 0.3004 0.5745 0.0528 0.3500 Uiso R . . . 2 .
H2042 H 0.5704 0.3044 0.6597 0.0530 0.3500 Uiso R . . . 2 .
H1111 H 0.6677 0.4327 0.5132 0.0426 0.6500 Uiso R . . . 1 .
H1112 H 0.6896 0.4778 0.5072 0.0429 0.6500 Uiso R . . . 1 .
H1121 H 0.6203 0.4272 0.4340 0.0548 0.6500 Uiso R . . . 1 .
H1122 H 0.6415 0.4726 0.4295 0.0549 0.6500 Uiso R . . . 1 .
H1131 H 0.6757 0.4287 0.3813 0.0739 0.6500 Uiso R . . . 1 .
H1132 H 0.6964 0.4745 0.3777 0.0742 0.6500 Uiso R . . . 1 .
H1141 H 0.6523 0.4696 0.2835 0.1042 0.6500 Uiso R . . . 1 .
H1143 H 0.6729 0.4466 0.2601 0.1042 0.6500 Uiso R . . . 1 .
H1142 H 0.6305 0.4244 0.2911 0.1039 0.6500 Uiso R . . . 1 .
H1211 H 0.6689 0.4328 0.6420 0.0410 0.6500 Uiso R . . . 1 .
H1212 H 0.6930 0.4782 0.6374 0.0408 0.6500 Uiso R . . . 1 .
H1221 H 0.6238 0.4422 0.7196 0.0479 0.6500 Uiso R . . . 1 .
H1222 H 0.6598 0.4843 0.7290 0.0482 0.6500 Uiso R . . . 1 .
H1231 H 0.6624 0.4182 0.7671 0.0599 0.6500 Uiso R . . . 1 .
H1232 H 0.6965 0.4605 0.7761 0.0600 0.6500 Uiso R . . . 1 .
H1241 H 0.6722 0.4453 0.8936 0.0980 0.6500 Uiso R . . . 1 .
H1242 H 0.6297 0.4253 0.8650 0.0982 0.6500 Uiso R . . . 1 .
H1243 H 0.6550 0.4701 0.8624 0.0981 0.6500 Uiso R . . . 1 .
H1311 H 0.6191 0.4853 0.5376 0.0317 0.6500 Uiso R . . . 1 .
H1312 H 0.6255 0.4881 0.6258 0.0318 0.6500 Uiso R . . . 1 .
H1321 H 0.6872 0.5303 0.5277 0.0333 0.6500 Uiso R . . . 1 .
H1322 H 0.6902 0.5333 0.6146 0.0329 0.6500 Uiso R . . . 1 .
H1332 H 0.6381 0.5539 0.5405 0.0281 0.6500 Uiso R . . . 1 .
H1331 H 0.6802 0.5842 0.5557 0.0284 0.6500 Uiso R . . . 1 .
H1341 H 0.6405 0.5820 0.6423 0.0429 0.6500 Uiso R . . . 1 .
H1343 H 0.6327 0.5396 0.6627 0.0428 0.6500 Uiso R . . . 1 .
H1342 H 0.6742 0.5765 0.6750 0.0429 0.6500 Uiso R . . . 1 .
H2012 H 0.5895 0.4192 0.5791 0.0270 0.3500 Uiso R . . . 2 .
H2011 H 0.5884 0.4169 0.6672 0.0271 0.3500 Uiso R . . . 2 .
H1021 H 0.6133 0.3782 0.5381 0.0462 0.6500 Uiso R . . . 1 .
H1022 H 0.6138 0.3787 0.6253 0.0458 0.6500 Uiso R . . . 1 .
H1031 H 0.5463 0.3504 0.5361 0.0523 0.6500 Uiso R . . . 1 .
H1032 H 0.5463 0.3507 0.6249 0.0516 0.6500 Uiso R . . . 1 .
H1042 H 0.5285 0.2878 0.5787 0.0766 0.6500 Uiso R . . . 1 .
H1041 H 0.5687 0.3055 0.5407 0.0767 0.6500 Uiso R . . . 1 .
H1043 H 0.5662 0.3045 0.6263 0.0770 0.6500 Uiso R . . . 1 .
H2112 H 0.6676 0.4316 0.5530 0.0278 0.3500 Uiso R . . . 2 .
H2111 H 0.6904 0.4772 0.5575 0.0279 0.3500 Uiso R . . . 2 .
H2121 H 0.6217 0.4329 0.4777 0.0369 0.3500 Uiso R . . . 2 .
H2122 H 0.6463 0.4783 0.4797 0.0369 0.3500 Uiso R . . . 2 .
H2131 H 0.6740 0.4307 0.4222 0.0470 0.3500 Uiso R . . . 2 .
H2132 H 0.6982 0.4762 0.4235 0.0473 0.3500 Uiso R . . . 2 .
H2141 H 0.6622 0.4810 0.3330 0.0643 0.3500 Uiso R . . . 2 .
H2143 H 0.6702 0.4480 0.3057 0.0643 0.3500 Uiso R . . . 2 .
H2142 H 0.6300 0.4372 0.3413 0.0641 0.3500 Uiso R . . . 2 .
H2211 H 0.6689 0.4276 0.6812 0.0309 0.3500 Uiso R . . . 2 .
H2212 H 0.6901 0.4730 0.6869 0.0314 0.3500 Uiso R . . . 2 .
H2221 H 0.6232 0.4231 0.7669 0.0360 0.3500 Uiso R . . . 2 .
H2222 H 0.6460 0.4688 0.7737 0.0358 0.3500 Uiso R . . . 2 .
H2232 H 0.6779 0.4229 0.8127 0.0448 0.3500 Uiso R . . . 2 .
H2231 H 0.6991 0.4683 0.8226 0.0450 0.3500 Uiso R . . . 2 .
H2242 H 0.6762 0.4414 0.9377 0.0631 0.3500 Uiso R . . . 2 .
H2241 H 0.6353 0.4132 0.9065 0.0630 0.3500 Uiso R . . . 2 .
H2243 H 0.6495 0.4573 0.9122 0.0630 0.3500 Uiso R . . . 2 .
H2312 H 0.6243 0.4866 0.5840 0.0299 0.3500 Uiso R . . . 2 .
H2311 H 0.6192 0.4819 0.6714 0.0300 0.3500 Uiso R . . . 2 .
H2322 H 0.6905 0.5299 0.5981 0.0419 0.3500 Uiso R . . . 2 .
H2321 H 0.6855 0.5267 0.6851 0.0419 0.3500 Uiso R . . . 2 .
H2332 H 0.6475 0.5536 0.5871 0.0477 0.3500 Uiso R . . . 2 .
H2331 H 0.6847 0.5806 0.6338 0.0479 0.3500 Uiso R . . . 2 .
H2341 H 0.6507 0.5904 0.6728 0.1161 0.3500 Uiso R . . . 2 .
H2343 H 0.6155 0.5498 0.6487 0.1162 0.3500 Uiso R . . . 2 .
H2342 H 0.6469 0.5515 0.7045 0.1162 0.3500 Uiso R . . . 2 .
H71 H 0.4598 0.2190 0.5975 0.0446 1.0000 Uiso R . . . . .
H21 H 0.5570 0.4647 0.3965 0.0349 1.0000 Uiso R . . . . .
H81 H 0.4656 0.2296 0.3637 0.0426 1.0000 Uiso R . . . . .
H11 H 0.5492 0.4632 0.6332 0.0309 1.0000 Uiso R . . . . .
H221 H 0.4217 0.3185 0.3199 0.0320 1.0000 Uiso R . . . . .
H222 H 0.4664 0.3426 0.3230 0.0320 1.0000 Uiso R . . . . .
H223 H 0.4422 0.3632 0.3257 0.0320 1.0000 Uiso R . . . . .
loop_
_atom_site_aniso_label
_atom_site_aniso_U_11
_atom_site_aniso_U_22
_atom_site_aniso_U_33
_atom_site_aniso_U_23
_atom_site_aniso_U_13
_atom_site_aniso_U_12
C1 0.0154(13) 0.0149(13) 0.0190(12) -0.0028(10) -0.0029(10) 0.0090(11)
C2 0.0164(13) 0.0138(13) 0.0252(15) 0.0041(11) 0.0018(11) 0.0072(11)
C3 0.0244(14) 0.0146(12) 0.0107(11) 0.0018(9) 0.0010(10) 0.0070(11)
C4 0.0259(14) 0.0089(12) 0.0152(12) -0.0022(9) -0.0030(10) 0.0045(11)
C5 0.0236(14) 0.0111(12) 0.0160(13) 0.0001(10) -0.0003(10) 0.0057(11)
C6 0.0211(13) 0.0156(13) 0.0119(11) 0.0001(9) -0.0004(9) 0.0090(11)
C7 0.0193(14) 0.0144(13) 0.0300(16) 0.0020(11) -0.0028(12) 0.0032(11)
C8 0.0200(14) 0.0131(13) 0.0302(16) -0.0085(11) 0.0005(11) 0.0018(11)
C9 0.0279(15) 0.0179(14) 0.0135(12) -0.0016(10) 0.0019(11) 0.0044(12)
C10 0.0239(14) 0.0136(13) 0.0152(13) -0.0012(10) 0.0004(10) 0.0021(11)
C11 0.0262(15) 0.0147(13) 0.0165(13) -0.0016(10) 0.0013(11) 0.0025(12)
C12 0.0380(17) 0.0167(13) 0.0135(13) 0.0025(10) 0.0004(11) 0.0069(13)
C13 0.0293(17) 0.0174(15) 0.047(2) -0.0100(14) 0.0001(15) -0.0007(13)
C14 0.044(2) 0.0199(16) 0.047(2) -0.0080(15) -0.0052(17) 0.0155(15)
C15 0.0291(16) 0.0108(13) 0.0316(16) -0.0040(11) -0.0045(12) 0.0045(12)
C16 0.0289(16) 0.0080(12) 0.0222(14) -0.0040(10) 0.0002(11) 0.0034(11)
C17 0.0270(15) 0.0109(12) 0.0197(13) -0.0017(10) -0.0002(11) 0.0015(11)
C18 0.0307(17) 0.0177(14) 0.0268(16) -0.0046(12) 0.0039(12) 0.0031(12)
C19 0.0298(16) 0.0150(13) 0.0106(12) 0.0029(10) 0.0031(11) 0.0071(12)
C20 0.044(2) 0.0183(14) 0.0136(14) 0.0044(11) 0.0063(12) 0.0072(14)
C21 0.0238(14) 0.0136(13) 0.0116(12) -0.0020(10) -0.0007(11) 0.0008(11)
C22 0.0334(17) 0.0169(14) 0.0182(14) -0.0041(11) -0.0075(12) 0.0063(13)
N50 0.0145(8) 0.0237(6) 0.0705(10) -0.0012(11) 0.0002(8) 0.0120(6)
C51 0.0149(11) 0.0252(14) 0.0774(11) -0.0057(13) 0.0019(9) 0.0122(11)
C52 0.0281(15) 0.0341(16) 0.0734(11) -0.0085(16) 0.0011(10) 0.0160(13)
C53 0.0337(17) 0.0272(16) 0.0781(12) -0.0059(16) 0.0064(12) 0.0167(15)
C54 0.058(3) 0.061(3) 0.0763(12) -0.018(2) 0.0019(16) 0.038(2)
C61 0.0168(8) 0.0291(8) 0.078(2) -0.0090(14) 0.0040(9) 0.0083(7)
C62 0.0296(13) 0.0262(7) 0.098(3) -0.0112(17) 0.0196(17) 0.0063(8)
C63 0.0316(13) 0.0324(10) 0.097(3) -0.0190(19) 0.0276(19) 0.0016(10)
C64 0.0320(19) 0.0295(10) 0.092(3) -0.005(2) 0.022(2) 0.0025(10)
C71 0.0214(12) 0.0243(14) 0.0764(11) 0.0089(13) -0.0005(10) 0.0136(11)
C72 0.0301(16) 0.0346(16) 0.0703(11) 0.0072(16) -0.0031(12) 0.0154(14)
C73 0.052(2) 0.083(3) 0.0793(13) 0.010(2) -0.0148(17) 0.032(2)
C74 0.074(3) 0.074(3) 0.0754(13) 0.001(3) -0.020(2) 0.026(3)
C81 0.0228(11) 0.0277(7) 0.0523(16) -0.0026(11) -0.0032(12) 0.0178(7)
C82 0.0296(12) 0.0238(7) 0.0437(16) 0.0018(12) -0.0057(12) 0.0162(7)
C83 0.0478(16) 0.0291(8) 0.0262(15) 0.0029(12) 0.0039(14) 0.0261(10)
C84 0.065(2) 0.0246(8) 0.0398(19) 0.0005(14) 0.0080(18) 0.0202(11)
N100 0.0138(13) 0.0215(9) 0.0573(15) -0.0112(15) -0.0054(11) 0.0086(8)
C101 0.0179(13) 0.0171(9) 0.067(3) -0.0122(19) -0.0048(14) 0.0067(9)
C202 0.023(3) 0.0267(17) 0.031(3) -0.001(3) -0.002(3) 0.0171(17)
C203 0.028(3) 0.0288(19) 0.032(4) 0.002(3) -0.002(3) 0.0109(19)
C204 0.030(4) 0.0287(18) 0.040(5) 0.006(4) -0.012(5) 0.011(2)
C111 0.0201(17) 0.027(2) 0.0592(16) -0.0164(19) -0.0046(14) 0.0106(15)
C112 0.037(2) 0.035(2) 0.0574(15) -0.013(2) -0.0065(17) 0.0143(19)
C113 0.043(3) 0.058(3) 0.0599(18) -0.015(3) 0.003(2) 0.010(3)
C114 0.059(4) 0.067(4) 0.0579(17) -0.002(4) 0.006(3) 0.014(4)
C121 0.0204(17) 0.0265(19) 0.0592(16) -0.0104(17) -0.0068(13) 0.0153(15)
C122 0.026(2) 0.037(2) 0.0572(15) -0.008(2) -0.0045(17) 0.0153(18)
C123 0.039(3) 0.043(3) 0.0640(19) 0.003(2) -0.006(2) 0.016(2)
C124 0.069(5) 0.039(3) 0.0595(19) 0.005(3) 0.000(3) 0.004(3)
C131 0.0129(15) 0.0171(9) 0.046(2) -0.0049(15) -0.0013(15) 0.0048(9)
C132 0.0196(16) 0.0203(10) 0.033(2) -0.0051(15) 0.0029(16) 0.0005(10)
C133 0.0248(19) 0.0130(11) 0.0188(18) -0.0067(15) 0.0078(16) -0.0022(13)
C134 0.036(4) 0.045(3) 0.023(2) 0.002(2) 0.022(2) 0.013(3)
Br1 0.02753(17) 0.0847(3) 0.02275(15) 0.02081(19) 0.00547(14) 0.0226(2)
Br2 0.0468(2) 0.03487(18) 0.01630(12) 0.00803(13) 0.00946(14) 0.01301(17)
O1 0.0190(10) 0.0148(9) 0.0241(11) -0.0059(8) -0.0013(8) 0.0046(8)
O2 0.0253(11) 0.0162(10) 0.0217(10) 0.0032(8) 0.0085(8) 0.0046(9)
O14 0.0419(16) 0.0456(16) 0.0564(18) -0.0056(13) -0.0117(13) 0.0291(14)
O13 0.0315(14) 0.0531(17) 0.0536(18) -0.0254(13) -0.0037(12) 0.0168(13)
O8 0.0397(14) 0.0247(11) 0.0211(10) -0.0084(9) -0.0035(9) 0.0158(11)
O7 0.0380(14) 0.0217(11) 0.0320(13) -0.0003(9) -0.0013(10) 0.0148(10)
N200 0.0191(19) 0.0267(16) 0.0288(17) -0.0003(19) -0.0051(16) 0.0168(13)
C201 0.0188(19) 0.0273(17) 0.029(3) -0.002(2) -0.0039(18) 0.0168(15)
C102 0.0197(17) 0.0205(10) 0.079(3) -0.010(2) -0.006(2) 0.0109(11)
C103 0.0252(19) 0.0176(11) 0.082(4) -0.007(3) -0.010(3) 0.0055(12)
C104 0.034(3) 0.0203(11) 0.096(5) -0.002(4) -0.011(4) 0.0102(15)
C211 0.020(2) 0.023(3) 0.0297(19) 0.000(2) -0.0035(18) 0.014(2)
C212 0.030(3) 0.030(3) 0.0286(18) 0.000(3) -0.007(2) 0.012(3)
C213 0.034(4) 0.041(4) 0.030(2) -0.003(3) -0.001(3) 0.007(3)
C214 0.053(6) 0.031(5) 0.030(2) 0.009(4) 0.003(3) 0.014(4)
C221 0.023(2) 0.032(3) 0.0297(19) -0.003(2) -0.0079(19) 0.020(2)
C222 0.025(3) 0.037(3) 0.0293(18) 0.002(3) -0.006(2) 0.018(3)
C223 0.028(3) 0.042(4) 0.033(2) 0.001(3) -0.014(3) 0.011(3)
C224 0.042(5) 0.036(5) 0.031(2) 0.005(4) -0.011(3) 0.008(4)
C231 0.024(3) 0.0273(17) 0.031(3) 0.000(2) -0.004(2) 0.0188(16)
C232 0.029(3) 0.0267(17) 0.036(3) -0.001(3) 0.000(3) 0.0167(18)
C233 0.038(4) 0.0293(19) 0.046(4) -0.013(3) 0.013(3) 0.023(2)
C234 0.047(6) 0.056(6) 0.057(7) -0.013(5) 0.021(5) 0.035(5)

_refine_ls_extinction_method     None
_oxford_refine_ls_scale          0.00894555(17)
loop_
_geom_bond_atom_site_label_1
_geom_bond_site_symmetry_1
_geom_bond_atom_site_label_2
_geom_bond_site_symmetry_2
_geom_bond_distance
_geom_bond_publ_flag
C1 . C2 . 1.390(4) yes
C1 . C6 . 1.403(4) yes
C1 . O1 . 1.364(3) yes
C2 . C3 . 1.400(4) yes
C2 . O2 . 1.360(3) yes
C3 . C4 . 1.381(4) yes
C3 . H31 . 0.916 no
C4 . C5 . 1.387(4) yes
C4 . C21 . 1.530(4) yes
C5 . C6 . 1.389(4) yes
C5 . C19 . 1.540(4) yes
C6 . H61 . 0.925 no
C7 . C8 . 1.385(5) yes
C7 . C12 . 1.400(4) yes
C7 . O7 . 1.377(4) yes
C8 . C9 . 1.390(5) yes
C8 . O8 . 1.367(4) yes
C9 . C10 . 1.393(4) yes
C9 . H91 . 0.934 no
C10 . C11 . 1.404(4) yes
C10 . C21 . 1.526(4) yes
C11 . C12 . 1.388(4) yes
C11 . C19 . 1.530(4) yes
C12 . H121 . 0.922 no
C13 . C14 . 1.519(5) yes
C13 . C18 . 1.459(6) yes
C13 . O13 . 1.242(5) yes
C14 . C15 . 1.443(5) yes
C14 . O14 . 1.234(5) yes
C15 . C16 . 1.361(5) yes
C15 . H151 . 0.920 no
C16 . C17 . 1.470(4) yes
C16 . C21 . 1.533(4) yes
C17 . C18 . 1.348(5) yes
C17 . C19 . 1.534(4) yes
C18 . H181 . 0.944 no
C19 . C20 . 1.525(4) yes
C20 . H201 . 0.950 no
C20 . H202 . 0.945 no
C20 . H203 . 0.967 no
C21 . C22 . 1.524(4) yes
C22 . H221 . 0.950 no
C22 . H222 . 0.950 no
C22 . H223 . 0.950 no
N50 . C51 . 1.525(5) yes
N50 . C61 . 1.511(4) yes
N50 . C71 . 1.537(5) yes
N50 . C81 . 1.523(4) yes
C51 . C52 . 1.513(6) yes
C51 . H512 . 0.979 no
C51 . H511 . 0.985 no
C52 . C53 . 1.507(6) yes
C52 . H521 . 0.971 no
C52 . H522 . 0.959 no
C53 . C54 . 1.507(8) yes
C53 . H531 . 0.956 no
C53 . H532 . 0.977 no
C54 . H541 . 0.966 no
C54 . H542 . 0.966 no
C54 . H543 . 0.956 no
C61 . C62 . 1.490(5) yes
C61 . H611 . 0.983 no
C61 . H612 . 0.980 no
C62 . C63 . 1.546(5) yes
C62 . H621 . 0.965 no
C62 . H622 . 0.957 no
C63 . C64 . 1.460(6) yes
C63 . H631 . 0.998 no
C63 . H632 . 0.966 no
C64 . H642 . 0.981 no
C64 . H641 . 0.968 no
C64 . H643 . 0.978 no
C71 . C72 . 1.510(7) yes
C71 . H711 . 0.977 no
C71 . H712 . 0.980 no
C72 . C73 . 1.488(7) yes
C72 . H721 . 0.953 no
C72 . H722 . 0.953 no
C73 . C74 . 1.478(9) yes
C73 . H731 . 0.968 no
C73 . H732 . 0.945 no
C74 . H742 . 0.967 no
C74 . H741 . 0.961 no
C74 . H743 . 0.969 no
C81 . C82 . 1.499(5) yes
C81 . H811 . 0.973 no
C81 . H812 . 0.954 no
C82 . C83 . 1.519(4) yes
C82 . H821 . 0.956 no
C82 . H822 . 0.974 no
C83 . C84 . 1.508(6) yes
C83 . H832 . 0.990 no
C83 . H831 . 1.003 no
C84 . H841 . 0.962 no
C84 . H842 . 0.958 no
C84 . H843 . 0.967 no
N100 . C101 . 1.521(6) yes
N100 . C111 . 1.508(8) yes
N100 . C121 . 1.512(8) yes
N100 . C131 . 1.520(6) yes
C101 . C102 . 1.529(8) yes
C101 . H1012 . 0.967 no
C101 . H1011 . 0.960 no
C202 . C203 . 1.476(15) yes
C202 . C201 . 1.528(13) yes
C202 . H2021 . 0.970 no
C202 . H2022 . 0.973 no
C203 . C204 . 1.576(17) yes
C203 . H2031 . 0.968 no
C203 . H2032 . 0.970 no
C204 . H2041 . 0.961 no
C204 . H2043 . 0.964 no
C204 . H2042 . 0.959 no
C111 . C112 . 1.501(10) yes
C111 . H1111 . 0.950 no
C111 . H1112 . 0.963 no
C112 . C113 . 1.528(11) yes
C112 . H1121 . 0.966 no
C112 . H1122 . 0.966 no
C113 . C114 . 1.546(13) yes
C113 . H1131 . 0.975 no
C113 . H1132 . 0.971 no
C114 . H1141 . 0.966 no
C114 . H1143 . 0.975 no
C114 . H1142 . 0.963 no
C121 . C122 . 1.508(9) yes
C121 . H1211 . 0.961 no
C121 . H1212 . 0.976 no
C122 . C123 . 1.503(10) yes
C122 . H1221 . 0.973 no
C122 . H1222 . 0.973 no
C123 . C124 . 1.543(12) yes
C123 . H1231 . 0.956 no
C123 . H1232 . 0.957 no
C124 . H1241 . 0.961 no
C124 . H1242 . 0.965 no
C124 . H1243 . 0.961 no
C131 . C132 . 1.535(6) yes
C131 . H1311 . 0.977 no
C131 . H1312 . 0.970 no
C132 . C133 . 1.611(7) yes
C132 . H1321 . 0.963 no
C132 . H1322 . 0.987 no
C133 . C134 . 1.412(8) yes
C133 . H1332 . 0.926 no
C133 . H1331 . 0.946 no
C134 . H1341 . 0.975 no
C134 . H1343 . 0.959 no
C134 . H1342 . 0.954 no
O1 . H11 . 0.831 no
O2 . H21 . 0.815 no
O8 . H81 . 0.804 no
O7 . H71 . 0.808 no
N200 . C201 . 1.534(12) yes
N200 . C211 . 1.511(13) yes
N200 . C221 . 1.487(11) yes
N200 . C231 . 1.517(11) yes
C201 . H2012 . 0.968 no
C201 . H2011 . 0.977 no
C102 . C103 . 1.515(8) yes
C102 . H1021 . 0.966 no
C102 . H1022 . 0.973 no
C103 . C104 . 1.529(9) yes
C103 . H1031 . 0.978 no
C103 . H1032 . 0.977 no
C104 . H1042 . 0.967 no
C104 . H1041 . 0.957 no
C104 . H1043 . 0.953 no
C211 . C212 . 1.474(13) yes
C211 . H2112 . 0.966 no
C211 . H2111 . 0.973 no
C212 . C213 . 1.532(16) yes
C212 . H2121 . 0.971 no
C212 . H2122 . 0.967 no
C213 . C214 . 1.513(17) yes
C213 . H2131 . 0.973 no
C213 . H2132 . 0.961 no
C214 . H2141 . 0.968 no
C214 . H2143 . 0.968 no
C214 . H2142 . 0.962 no
C221 . C222 . 1.515(15) yes
C221 . H2211 . 0.973 no
C221 . H2212 . 0.964 no
C222 . C223 . 1.512(13) yes
C222 . H2221 . 0.967 no
C222 . H2222 . 0.973 no
C223 . C224 . 1.535(17) yes
C223 . H2232 . 0.967 no
C223 . H2231 . 0.967 no
C224 . H2242 . 0.953 no
C224 . H2241 . 0.965 no
C224 . H2243 . 0.958 no
C231 . C232 . 1.527(13) yes
C231 . H2312 . 0.969 no
C231 . H2311 . 0.975 no
C232 . C233 . 1.499(14) yes
C232 . H2322 . 0.968 no
C232 . H2321 . 0.974 no
C233 . C234 . 1.048(17) yes
C233 . H2332 . 0.984 no
C233 . H2331 . 0.974 no
C234 . H2341 . 0.977 no
C234 . H2343 . 0.975 no
C234 . H2342 . 0.977 no
loop_
_geom_angle_atom_site_label_1
_geom_angle_site_symmetry_1
_geom_angle_atom_site_label_2
_geom_angle_site_symmetry_2
_geom_angle_atom_site_label_3
_geom_angle_site_symmetry_3
_geom_angle
_geom_angle_publ_flag
C2 . C1 . C6 . 120.1(2) yes
C2 . C1 . O1 . 117.9(3) yes
C6 . C1 . O1 . 122.0(2) yes
C1 . C2 . C3 . 119.6(3) yes
C1 . C2 . O2 . 118.1(3) yes
C3 . C2 . O2 . 122.3(3) yes
C2 . C3 . C4 . 119.8(2) yes
C2 . C3 . H31 . 120.6 no
C4 . C3 . H31 . 119.6 no
C3 . C4 . C5 . 120.8(3) yes
C3 . C4 . C21 . 124.4(2) yes
C5 . C4 . C21 . 114.8(2) yes
C4 . C5 . C6 . 119.9(3) yes
C4 . C5 . C19 . 114.5(2) yes
C6 . C5 . C19 . 125.6(2) yes
C1 . C6 . C5 . 119.6(2) yes
C1 . C6 . H61 . 120.0 no
C5 . C6 . H61 . 120.4 no
C8 . C7 . C12 . 119.6(3) yes
C8 . C7 . O7 . 117.2(3) yes
C12 . C7 . O7 . 123.2(3) yes
C7 . C8 . C9 . 120.5(3) yes
C7 . C8 . O8 . 117.1(3) yes
C9 . C8 . O8 . 122.4(3) yes
C8 . C9 . C10 . 120.0(3) yes
C8 . C9 . H91 . 119.8 no
C10 . C9 . H91 . 120.2 no
C9 . C10 . C11 . 119.9(3) yes
C9 . C10 . C21 . 125.5(3) yes
C11 . C10 . C21 . 114.5(3) yes
C10 . C11 . C12 . 119.6(3) yes
C10 . C11 . C19 . 114.4(3) yes
C12 . C11 . C19 . 126.0(3) yes
C7 . C12 . C11 . 120.4(3) yes
C7 . C12 . H121 . 119.4 no
C11 . C12 . H121 . 120.2 no
C14 . C13 . C18 . 117.6(3) yes
C14 . C13 . O13 . 119.1(4) yes
C18 . C13 . O13 . 123.2(3) yes
C13 . C14 . C15 . 117.4(3) yes
C13 . C14 . O14 . 118.0(4) yes
C15 . C14 . O14 . 124.6(4) yes
C14 . C15 . C16 . 121.8(3) yes
C14 . C15 . H151 . 117.7 no
C16 . C15 . H151 . 120.5 no
C15 . C16 . C17 . 120.3(3) yes
C15 . C16 . C21 . 126.1(3) yes
C17 . C16 . C21 . 113.6(3) yes
C16 . C17 . C18 . 121.6(3) yes
C16 . C17 . C19 . 112.4(3) yes
C18 . C17 . C19 . 125.8(3) yes
C13 . C18 . C17 . 120.8(3) yes
C13 . C18 . H181 . 121.4 no
C17 . C18 . H181 . 117.8 no
C5 . C19 . C17 . 102.6(2) yes
C5 . C19 . C11 . 105.3(2) yes
C17 . C19 . C11 . 105.9(2) yes
C5 . C19 . C20 . 113.7(2) yes
C17 . C19 . C20 . 114.6(3) yes
C11 . C19 . C20 . 113.7(3) yes
C19 . C20 . H201 . 111.6 no
C19 . C20 . H202 . 108.4 no
H201 . C20 . H202 . 108.9 no
C19 . C20 . H203 . 112.1 no
H201 . C20 . H203 . 108.3 no
H202 . C20 . H203 . 107.4 no
C16 . C21 . C4 . 103.2(2) yes
C16 . C21 . C10 . 105.6(2) yes
C4 . C21 . C10 . 104.8(2) yes
C16 . C21 . C22 . 113.3(3) yes
C4 . C21 . C22 . 114.8(2) yes
C10 . C21 . C22 . 114.1(3) yes
C21 . C22 . H221 . 109.4 no
C21 . C22 . H222 . 109.4 no
H221 . C22 . H222 . 109.5 no
C21 . C22 . H223 . 109.6 no
H221 . C22 . H223 . 109.5 no
H222 . C22 . H223 . 109.5 no
C51 . N50 . C61 . 110.6(3) yes
C51 . N50 . C71 . 106.8(3) yes
C61 . N50 . C71 . 112.2(3) yes
C51 . N50 . C81 . 111.2(3) yes
C61 . N50 . C81 . 105.5(2) yes
C71 . N50 . C81 . 110.5(3) yes
N50 . C51 . C52 . 116.4(3) yes
N50 . C51 . H512 . 108.0 no
C52 . C51 . H512 . 108.6 no
N50 . C51 . H511 . 106.7 no
C52 . C51 . H511 . 108.9 no
H512 . C51 . H511 . 107.9 no
C51 . C52 . C53 . 110.9(3) yes
C51 . C52 . H521 . 107.7 no
C53 . C52 . H521 . 106.6 no
C51 . C52 . H522 . 111.2 no
C53 . C52 . H522 . 110.4 no
H521 . C52 . H522 . 109.9 no
C52 . C53 . C54 . 113.7(4) yes
C52 . C53 . H531 . 107.8 no
C54 . C53 . H531 . 108.3 no
C52 . C53 . H532 . 109.3 no
C54 . C53 . H532 . 108.5 no
H531 . C53 . H532 . 109.1 no
C53 . C54 . H541 . 109.1 no
C53 . C54 . H542 . 109.1 no
H541 . C54 . H542 . 108.8 no
C53 . C54 . H543 . 109.7 no
H541 . C54 . H543 . 110.7 no
H542 . C54 . H543 . 109.4 no
N50 . C61 . C62 . 116.5(3) yes
N50 . C61 . H611 . 106.9 no
C62 . C61 . H611 . 107.8 no
N50 . C61 . H612 . 106.7 no
C62 . C61 . H612 . 110.2 no
H611 . C61 . H612 . 108.5 no
C61 . C62 . C63 . 108.4(3) yes
C61 . C62 . H621 . 111.3 no
C63 . C62 . H621 . 108.5 no
C61 . C62 . H622 . 110.1 no
C63 . C62 . H622 . 108.5 no
H621 . C62 . H622 . 109.9 no
C62 . C63 . C64 . 112.9(4) yes
C62 . C63 . H631 . 108.1 no
C64 . C63 . H631 . 103.6 no
C62 . C63 . H632 . 108.4 no
C64 . C63 . H632 . 111.0 no
H631 . C63 . H632 . 112.7 no
C63 . C64 . H642 . 105.5 no
C63 . C64 . H641 . 109.2 no
H642 . C64 . H641 . 112.0 no
C63 . C64 . H643 . 107.5 no
H642 . C64 . H643 . 110.7 no
H641 . C64 . H643 . 111.7 no
N50 . C71 . C72 . 115.4(3) yes
N50 . C71 . H711 . 105.3 no
C72 . C71 . H711 . 109.9 no
N50 . C71 . H712 . 105.6 no
C72 . C71 . H712 . 111.0 no
H711 . C71 . H712 . 109.3 no
C71 . C72 . C73 . 110.5(4) yes
C71 . C72 . H721 . 111.2 no
C73 . C72 . H721 . 111.0 no
C71 . C72 . H722 . 107.7 no
C73 . C72 . H722 . 108.6 no
H721 . C72 . H722 . 107.6 no
C72 . C73 . C74 . 117.5(5) yes
C72 . C73 . H731 . 107.1 no
C74 . C73 . H731 . 108.8 no
C72 . C73 . H732 . 107.4 no
C74 . C73 . H732 . 104.4 no
H731 . C73 . H732 . 111.6 no
C73 . C74 . H742 . 106.4 no
C73 . C74 . H741 . 107.8 no
H742 . C74 . H741 . 110.2 no
C73 . C74 . H743 . 109.6 no
H742 . C74 . H743 . 110.8 no
H741 . C74 . H743 . 111.8 no
N50 . C81 . C82 . 116.1(3) yes
N50 . C81 . H811 . 107.2 no
C82 . C81 . H811 . 107.7 no
N50 . C81 . H812 . 107.1 no
C82 . C81 . H812 . 109.2 no
H811 . C81 . H812 . 109.4 no
C81 . C82 . C83 . 110.2(3) yes
C81 . C82 . H821 . 110.1 no
C83 . C82 . H821 . 110.8 no
C81 . C82 . H822 . 108.5 no
C83 . C82 . H822 . 110.9 no
H821 . C82 . H822 . 106.2 no
C82 . C83 . C84 . 111.4(3) yes
C82 . C83 . H832 . 107.9 no
C84 . C83 . H832 . 107.7 no
C82 . C83 . H831 . 110.1 no
C84 . C83 . H831 . 110.4 no
H832 . C83 . H831 . 109.3 no
C83 . C84 . H841 . 109.5 no
C83 . C84 . H842 . 110.8 no
H841 . C84 . H842 . 109.3 no
C83 . C84 . H843 . 109.4 no
H841 . C84 . H843 . 108.9 no
H842 . C84 . H843 . 108.8 no
C101 . N100 . C111 . 112.6(4) yes
C101 . N100 . C121 . 111.0(5) yes
C111 . N100 . C121 . 107.5(5) yes
C101 . N100 . C131 . 104.4(4) yes
C111 . N100 . C131 . 110.9(5) yes
C121 . N100 . C131 . 110.5(4) yes
N100 . C101 . C102 . 115.5(4) yes
N100 . C101 . H1012 . 107.5 no
C102 . C101 . H1012 . 109.0 no
N100 . C101 . H1011 . 107.7 no
C102 . C101 . H1011 . 107.5 no
H1012 . C101 . H1011 . 109.6 no
C203 . C202 . C201 . 108.9(8) yes
C203 . C202 . H2021 . 110.1 no
C201 . C202 . H2021 . 108.4 no
C203 . C202 . H2022 . 110.5 no
C201 . C202 . H2022 . 109.7 no
H2021 . C202 . H2022 . 109.1 no
C202 . C203 . C204 . 110.5(9) yes
C202 . C203 . H2031 . 109.4 no
C204 . C203 . H2031 . 108.9 no
C202 . C203 . H2032 . 108.4 no
C204 . C203 . H2032 . 110.4 no
H2031 . C203 . H2032 . 109.2 no
C203 . C204 . H2041 . 110.5 no
C203 . C204 . H2043 . 110.2 no
H2041 . C204 . H2043 . 109.5 no
C203 . C204 . H2042 . 109.6 no
H2041 . C204 . H2042 . 108.7 no
H2043 . C204 . H2042 . 108.4 no
N100 . C111 . C112 . 117.6(5) yes
N100 . C111 . H1111 . 105.0 no
C112 . C111 . H1111 . 106.4 no
N100 . C111 . H1112 . 109.6 no
C112 . C111 . H1112 . 108.4 no
H1111 . C111 . H1112 . 109.7 no
C111 . C112 . C113 . 108.1(6) yes
C111 . C112 . H1121 . 110.6 no
C113 . C112 . H1121 . 111.4 no
C111 . C112 . H1122 . 107.6 no
C113 . C112 . H1122 . 110.1 no
H1121 . C112 . H1122 . 109.0 no
C112 . C113 . C114 . 113.0(8) yes
C112 . C113 . H1131 . 109.4 no
C114 . C113 . H1131 . 107.9 no
C112 . C113 . H1132 . 108.6 no
C114 . C113 . H1132 . 108.5 no
H1131 . C113 . H1132 . 109.5 no
C113 . C114 . H1141 . 112.5 no
C113 . C114 . H1143 . 108.4 no
H1141 . C114 . H1143 . 108.2 no
C113 . C114 . H1142 . 110.2 no
H1141 . C114 . H1142 . 109.0 no
H1143 . C114 . H1142 . 108.3 no
N100 . C121 . C122 . 116.8(5) yes
N100 . C121 . H1211 . 107.4 no
C122 . C121 . H1211 . 106.6 no
N100 . C121 . H1212 . 108.1 no
C122 . C121 . H1212 . 108.9 no
H1211 . C121 . H1212 . 108.9 no
C121 . C122 . C123 . 111.2(6) yes
C121 . C122 . H1221 . 110.8 no
C123 . C122 . H1221 . 110.6 no
C121 . C122 . H1222 . 107.8 no
C123 . C122 . H1222 . 107.2 no
H1221 . C122 . H1222 . 109.1 no
C122 . C123 . C124 . 113.7(7) yes
C122 . C123 . H1231 . 108.4 no
C124 . C123 . H1231 . 109.5 no
C122 . C123 . H1232 . 108.1 no
C124 . C123 . H1232 . 107.8 no
H1231 . C123 . H1232 . 109.4 no
C123 . C124 . H1241 . 111.5 no
C123 . C124 . H1242 . 110.3 no
H1241 . C124 . H1242 . 108.2 no
C123 . C124 . H1243 . 109.6 no
H1241 . C124 . H1243 . 109.2 no
H1242 . C124 . H1243 . 107.8 no
N100 . C131 . C132 . 116.6(4) yes
N100 . C131 . H1311 . 106.9 no
C132 . C131 . H1311 . 110.2 no
N100 . C131 . H1312 . 105.0 no
C132 . C131 . H1312 . 106.6 no
H1311 . C131 . H1312 . 111.5 no
C131 . C132 . C133 . 107.2(4) yes
C131 . C132 . H1321 . 109.4 no
C133 . C132 . H1321 . 112.3 no
C131 . C132 . H1322 . 109.4 no
C133 . C132 . H1322 . 110.9 no
H1321 . C132 . H1322 . 107.6 no
C132 . C133 . C134 . 106.0(6) yes
C132 . C133 . H1332 . 113.7 no
C134 . C133 . H1332 . 112.5 no
C132 . C133 . H1331 . 107.4 no
C134 . C133 . H1331 . 107.3 no
H1332 . C133 . H1331 . 109.5 no
C133 . C134 . H1341 . 103.3 no
C133 . C134 . H1343 . 105.9 no
H1341 . C134 . H1343 . 112.5 no
C133 . C134 . H1342 . 111.8 no
H1341 . C134 . H1342 . 110.3 no
H1343 . C134 . H1342 . 112.6 no
C1 . O1 . H11 . 111.6 no
C2 . O2 . H21 . 105.6 no
C8 . O8 . H81 . 112.1 no
C7 . O7 . H71 . 110.1 no
C201 . N200 . C211 . 111.3(7) yes
C201 . N200 . C221 . 110.6(7) yes
C211 . N200 . C221 . 108.2(7) yes
C201 . N200 . C231 . 104.0(6) yes
C211 . N200 . C231 . 110.9(7) yes
C221 . N200 . C231 . 111.7(7) yes
N200 . C201 . C202 . 115.9(7) yes
N200 . C201 . H2012 . 106.7 no
C202 . C201 . H2012 . 108.7 no
N200 . C201 . H2011 . 108.8 no
C202 . C201 . H2011 . 106.7 no
H2012 . C201 . H2011 . 110.0 no
C101 . C102 . C103 . 110.7(5) yes
C101 . C102 . H1021 . 109.2 no
C103 . C102 . H1021 . 108.7 no
C101 . C102 . H1022 . 108.8 no
C103 . C102 . H1022 . 110.7 no
H1021 . C102 . H1022 . 108.8 no
C102 . C103 . C104 . 112.5(5) yes
C102 . C103 . H1031 . 108.7 no
C104 . C103 . H1031 . 109.5 no
C102 . C103 . H1032 . 107.5 no
C104 . C103 . H1032 . 108.4 no
H1031 . C103 . H1032 . 110.3 no
C103 . C104 . H1042 . 110.9 no
C103 . C104 . H1041 . 109.4 no
H1042 . C104 . H1041 . 107.9 no
C103 . C104 . H1043 . 111.1 no
H1042 . C104 . H1043 . 109.2 no
H1041 . C104 . H1043 . 108.3 no
N200 . C211 . C212 . 118.3(8) yes
N200 . C211 . H2112 . 106.8 no
C212 . C211 . H2112 . 105.8 no
N200 . C211 . H2111 . 107.9 no
C212 . C211 . H2111 . 108.6 no
H2112 . C211 . H2111 . 109.1 no
C211 . C212 . C213 . 110.2(10) yes
C211 . C212 . H2121 . 111.0 no
C213 . C212 . H2121 . 109.5 no
C211 . C212 . H2122 . 108.2 no
C213 . C212 . H2122 . 109.2 no
H2121 . C212 . H2122 . 108.8 no
C212 . C213 . C214 . 114.0(11) yes
C212 . C213 . H2131 . 108.4 no
C214 . C213 . H2131 . 107.5 no
C212 . C213 . H2132 . 108.7 no
C214 . C213 . H2132 . 108.8 no
H2131 . C213 . H2132 . 109.4 no
C213 . C214 . H2141 . 108.5 no
C213 . C214 . H2143 . 109.6 no
H2141 . C214 . H2143 . 110.0 no
C213 . C214 . H2142 . 109.1 no
H2141 . C214 . H2142 . 109.9 no
H2143 . C214 . H2142 . 109.7 no
N200 . C221 . C222 . 117.9(8) yes
N200 . C221 . H2211 . 108.5 no
C222 . C221 . H2211 . 107.0 no
N200 . C221 . H2212 . 106.7 no
C222 . C221 . H2212 . 107.9 no
H2211 . C221 . H2212 . 108.7 no
C221 . C222 . C223 . 111.6(9) yes
C221 . C222 . H2221 . 109.3 no
C223 . C222 . H2221 . 110.1 no
C221 . C222 . H2222 . 108.0 no
C223 . C222 . H2222 . 108.0 no
H2221 . C222 . H2222 . 109.8 no
C222 . C223 . C224 . 113.4(10) yes
C222 . C223 . H2232 . 107.4 no
C224 . C223 . H2232 . 107.8 no
C222 . C223 . H2231 . 109.3 no
C224 . C223 . H2231 . 109.0 no
H2232 . C223 . H2231 . 109.9 no
C223 . C224 . H2242 . 109.9 no
C223 . C224 . H2241 . 109.7 no
H2242 . C224 . H2241 . 108.2 no
C223 . C224 . H2243 . 110.5 no
H2242 . C224 . H2243 . 109.7 no
H2241 . C224 . H2243 . 108.8 no
N200 . C231 . C232 . 115.8(7) yes
N200 . C231 . H2312 . 106.1 no
C232 . C231 . H2312 . 106.6 no
N200 . C231 . H2311 . 109.6 no
C232 . C231 . H2311 . 108.7 no
H2312 . C231 . H2311 . 109.8 no
C231 . C232 . C233 . 108.1(8) yes
C231 . C232 . H2322 . 110.2 no
C233 . C232 . H2322 . 107.8 no
C231 . C232 . H2321 . 110.1 no
C233 . C232 . H2321 . 111.7 no
H2322 . C232 . H2321 . 108.9 no
C232 . C233 . C234 . 139.6(16) yes
C232 . C233 . H2332 . 111.1 no
C234 . C233 . H2332 . 89.5 no
C232 . C233 . H2331 . 107.2 no
C234 . C233 . H2331 . 98.7 no
H2332 . C233 . H2331 . 107.1 no
C233 . C234 . H2341 . 123.1 no
C233 . C234 . H2343 . 118.3 no
H2341 . C234 . H2343 . 108.7 no
C233 . C234 . H2342 . 85.2 no
H2341 . C234 . H2342 . 109.0 no
H2343 . C234 . H2342 . 108.6 no
loop_
_geom_hbond_atom_site_label_D
_geom_hbond_site_symmetry_D
_geom_hbond_atom_site_label_H
_geom_hbond_site_symmetry_H
_geom_hbond_atom_site_label_A
_geom_hbond_site_symmetry_A
_geom_hbond_angle_DHA
_geom_hbond_distance_DH
_geom_hbond_distance_HA
_geom_hbond_distance_DA
_geom_hbond_publ_flag
C81 . H812 . O8 18_555 136.10(11) 0.954 2.486 3.241(10) yes
C203 . H2032 . C114 10_665 133.5(4) 0.970 2.450 3.196(10) yes
C113 . H1132 . O8 4_665 171.0(2) 0.971 2.542 3.505(10) yes
C213 . H1132 . O8 4_665 127.7(7) 1.153 2.542 3.373(10) yes
C122 . H1222 . C232 . 120.4(3) 0.973 2.191 2.812(10) yes
C134 . H1343 . C231 . 121.8(3) 0.959 2.301 2.922(10) yes
C234 . H1343 . C231 . 147.3(11) 0.835 2.301 3.037(10) yes
C103 . H1031 . C224 10_664 127.4(3) 0.978 2.547 3.236(10) yes
C211 . H2111 . O7 4_665 174.4(2) 0.973 2.598 3.568(10) yes
C112 . H2121 . C101 . 152.0(9) 1.144 1.986 3.044(10) yes
C212 . H2122 . C132 . 124.3(3) 0.967 2.422 3.073(10) yes
C213 . H2132 . O8 4_665 167.4(3) 0.961 2.429 3.373(10) yes
C134 . H2342 . C22 10_665 151.8(16) 1.163 2.490 3.558(10) yes
C234 . H2342 . C22 10_665 145.5(4) 0.977 2.490 3.341(10) yes
_chemical_name_systematic        '[3.(TBA.Br)2]n'
####################################################################### 
# 
# This file contains crystal structure data downloaded from the 
# Cambridge Structural Database (CSD) hosted by the Cambridge 
# Crystallographic Data Centre (CCDC).
# 
# Full information about CCDC data access policies and citation 
# guidelines are available at http://www.ccdc.cam.ac.uk/access/V1 
# 
# Audit and citation data items may have been added by the CCDC. 
# Please retain this information to preserve the provenance of 
# this file and to allow appropriate attribution of the data. 
# 
#######################################################################

data_oxidized_nanotubes_prepared_from_3
_database_code_depnum_ccdc_archive 'CCDC 1408283'
_audit_update_record             
;
2015-06-22 deposited with the CCDC.
2015-08-20 downloaded from the CCDC.
;
#==============================================================================
# SQUEEZE RESULTS (APPEND TO CIF)
# Note: Data are Listed for all Voids in the P1 Unit Cell
# i.e. Centre of Gravity, Solvent Accessible Volume,
# Recovered number of Electrons in the Void and
# Details about the Squeezed Material

loop_
_platon_squeeze_void_nr
_platon_squeeze_void_average_x
_platon_squeeze_void_average_y
_platon_squeeze_void_average_z
_platon_squeeze_void_volume
_platon_squeeze_void_count_electrons
_platon_squeeze_void_content
1 0.000 0.000 0.015 429 78 ' '
2 0.333 0.667 0.399 434 78 ' '
3 0.666 0.333 0.066 431 78 ' '

_platon_squeeze_details          
;
;

_exptl_special_details           
; 
 The crystal was 
placed in the cold stream of an Oxford 
Cryosystems open-flow nitrogen cryostat (Cosier & 
Glazer, 1986) with a nominal stability of 0.1K. 
 
Cosier, J. & Glazer, A.M., 1986. J. Appl. Cryst. 105-107. 
;
_refine_special_details          SQUEEZE

_cell_length_a                   39.896(4)
_cell_length_b                   39.896(4)
_cell_length_c                   18.0796(17)
_cell_angle_alpha                90
_cell_angle_beta                 90
_cell_angle_gamma                120
_cell_volume                     24921(4)

_symmetry_cell_setting           trigonal
_symmetry_space_group_name_H-M   'R 3 c '
_symmetry_space_group_name_Hall  'R 3 -2"c'
loop_
_symmetry_equiv_pos_as_xyz
x,y,z
x+1/3,y+2/3,z+2/3
x+2/3,y+1/3,z+1/3
-x+y,-x,z
-x+y+1/3,-x+2/3,z+2/3
-x+y+2/3,-x+1/3,z+1/3
x,x-y,z+1/2
x+1/3,x-y+2/3,z+7/6
x+2/3,x-y+1/3,z+5/6
-y,x-y,z
-y+1/3,x-y+2/3,z+2/3
-y+2/3,x-y+1/3,z+1/3
-x+y,y,z+1/2
-x+y+1/3,y+2/3,z+7/6
-x+y+2/3,y+1/3,z+5/6
-y,-x,z+1/2
-y+1/3,-x+2/3,z+7/6
-y+2/3,-x+1/3,z+5/6

loop_
_atom_type_symbol
_atom_type_scat_dispersion_real
_atom_type_scat_dispersion_imag
_atom_type_scat_Cromer_Mann_a1
_atom_type_scat_Cromer_Mann_b1
_atom_type_scat_Cromer_Mann_a2
_atom_type_scat_Cromer_Mann_b2
_atom_type_scat_Cromer_Mann_a3
_atom_type_scat_Cromer_Mann_b3
_atom_type_scat_Cromer_Mann_a4
_atom_type_scat_Cromer_Mann_b4
_atom_type_scat_Cromer_Mann_c
_atom_type_scat_source
C 0.0033 0.0016 2.3100 20.8439 1.0200 10.2075 1.5886 0.5687 0.8650 51.6512
0.2156 'International Tables Vol C 4.2.6.8 and 6.1.1.4'
H 0.0000 0.0000 0.4930 10.5109 0.3229 26.1257 0.1402 3.1424 0.0408 57.7998
0.0030 'International Tables Vol C 4.2.6.8 and 6.1.1.4'
N 0.0061 0.0033 12.2126 0.0057 3.1322 9.8933 2.0125 28.9975 1.1663 0.5826
-11.5290 'International Tables Vol C 4.2.6.8 and 6.1.1.4'
O 0.0106 0.0060 3.0485 13.2771 2.2868 5.7011 1.5463 0.3239 0.8670 32.9089
0.2508 'International Tables Vol C 4.2.6.8 and 6.1.1.4'
Br -0.2901 2.4595 17.1789 2.1723 5.2358 16.5796 5.6377 0.2609 3.9851 41.4328
2.9557 'International Tables Vol C 4.2.6.8 and 6.1.1.4'

_cell_formula_units_Z            18

_chemical_formula_sum            'C54 H88 Br2 N2 O6'
_chemical_formula_moiety         'C22 H16 O6, 2(Br), 2(C16 H36 N)'
_chemical_compound_source        synthesized
_chemical_formula_weight         1021.11

_cell_measurement_reflns_used    4842
_cell_measurement_theta_min      2.41
_cell_measurement_theta_max      23.47
_cell_measurement_temperature    90

_exptl_crystal_description       shard
_exptl_crystal_colour            brown
_exptl_crystal_size_min          0.03
_exptl_crystal_size_mid          0.08
_exptl_crystal_size_max          0.40

_exptl_crystal_density_diffrn    1.225
_exptl_crystal_density_meas      ?
_exptl_crystal_density_method    'not measured'
_exptl_crystal_F_000             9791.903
_exptl_absorpt_coefficient_mu    1.510

_exptl_absorpt_correction_type   multi-scan
_exptl_absorpt_process_details   'Apex2, (Bruker, 2007)'
_exptl_absorpt_correction_T_min  0.889
_exptl_absorpt_correction_T_max  1.00
_diffrn_measurement_device_type  'Bruker Apex Duo'
_diffrn_measurement_device       Serial
_diffrn_radiation_monochromator  graphite
_diffrn_radiation_type           'Mo K\a'
_diffrn_radiation_wavelength     0.71073
_diffrn_measurement_method       \w/2\q

_computing_data_collection       'Apex2, (Bruker, 2007)'
_computing_cell_refinement       'Apex2, (Bruker, 2007)'
_computing_data_reduction        'Apex2, (Bruker, 2007)'
_computing_structure_solution    'Superflip (Palatinus & Chapuis, 2007)'
_computing_structure_refinement  'CRYSTALS (Betteridge et al., 2003)'
_computing_publication_material  'CRYSTALS (Betteridge et al., 2003)'

_diffrn_standards_interval_time  0
_diffrn_standards_interval_count 0
_diffrn_standards_number         0
_diffrn_standards_decay_%        0

_diffrn_ambient_temperature      90
_diffrn_reflns_number            28656
_reflns_number_total             10976
_diffrn_reflns_av_R_equivalents  0.057

_diffrn_reflns_theta_min         1.768
_diffrn_reflns_theta_max         26.388
_diffrn_measured_fraction_theta_max 1.000

_diffrn_reflns_theta_full        26.388
_diffrn_measured_fraction_theta_full 1.000

_diffrn_reflns_limit_h_min       -42
_diffrn_reflns_limit_h_max       0
_diffrn_reflns_limit_k_min       0
_diffrn_reflns_limit_k_max       49
_diffrn_reflns_limit_l_min       -22
_diffrn_reflns_limit_l_max       21
_reflns_limit_h_min              -42
_reflns_limit_h_max              0
_reflns_limit_k_min              0
_reflns_limit_k_max              49
_reflns_limit_l_min              -22
_reflns_limit_l_max              21

_oxford_diffrn_Wilson_B_factor   3.16
_oxford_diffrn_Wilson_scale      20939.48

_atom_sites_solution_primary     Other
_atom_sites_solution_hydrogens   difmap

_refine_diff_density_min         -0.75
_refine_diff_density_max         0.82

# The values actually used during refinement 
_oxford_reflns_threshold_expression_ref I>-3.0\s(I)
_refine_ls_number_reflns         8235
_refine_ls_number_restraints     293
_refine_ls_number_parameters     578
_oxford_refine_ls_R_factor_ref   0.0755
_refine_ls_wR_factor_ref         0.1415
_refine_ls_goodness_of_fit_ref   0.9515
_refine_ls_shift/su_max          0.0168369
_refine_ls_shift/su_mean         0.0005029

# The values computed with all filters except I/sigma 
_oxford_reflns_number_all        8237
_refine_ls_R_factor_all          0.0755
_refine_ls_wR_factor_all         0.1415

# The values computed with a 2 sigma cutoff - a la SHELX 
_reflns_threshold_expression     I>2.0\s(I)
_reflns_number_gt                6687
_refine_ls_R_factor_gt           0.0573
_refine_ls_wR_factor_gt          0.1264

_refine_ls_abs_structure_Flack   0.096(11)
_refine_ls_abs_structure_details 'Flack (1983), 5287 Friedel-pairs'
_chemical_absolute_configuration ad

_refine_ls_structure_factor_coef Fsqd
_refine_ls_matrix_type           full
_refine_ls_hydrogen_treatment    constr
_refine_ls_weighting_scheme      calc
_refine_ls_weighting_details     
;
 Method, part 1, Chebychev polynomial, (Watkin, 1994, Prince, 1982) 
 [weight] = 1.0/[A~0~*T~0~(x)+A~1~*T~1~(x) ... +A~n-1~]*T~n-1~(x)] 
 where A~i~ are the Chebychev coefficients listed below and x= Fcalc/Fmax 
 Method = Robust Weighting (Prince, 1982) 
 W = [weight] * [1-(deltaF/6*sigmaF)^2^]^2^ 
 A~i~ are: 
 2.52 3.68 1.64 0.389 
;

# Uequiv = arithmetic mean of Ui i.e. Ueqiv = (U1+U2+U3)/3

# Replace last . with number of unfound hydrogen atoms attached to an atom.

# ..._refinement_flags_... 
# . no refinement constraints           S special position constraint on site
# G rigid group refinement of site      R riding atom
# D distance or angle restraint on site T thermal displacement constraints
# U Uiso or Uij restraint (rigid bond)  P partial occupancy constraint


loop_
_atom_site_label
_atom_site_type_symbol
_atom_site_fract_x
_atom_site_fract_y
_atom_site_fract_z
_atom_site_U_iso_or_equiv
_atom_site_occupancy
_atom_site_adp_type
_atom_site_refinement_flags_posn
_atom_site_refinement_flags_adp
_atom_site_refinement_flags_occupancy
_atom_site_disorder_assembly
_atom_site_disorder_group
_atom_site_attached_hydrogens
C1 C 0.76899(16) 0.57687(15) 0.3004(3) 0.0224 1.0000 Uani . . . . . .
C2 C 0.77014(16) 0.57513(15) 0.3776(3) 0.0255 1.0000 Uani . . . . . .
C3 C 0.73888(16) 0.57118(16) 0.4197(3) 0.0245 1.0000 Uani . . . . . .
C4 C 0.70695(16) 0.56814(16) 0.3842(3) 0.0241 1.0000 Uani . . . . . .
C5 C 0.70442(16) 0.56738(16) 0.3076(3) 0.0230 1.0000 Uani . . . . . .
C6 C 0.73554(16) 0.57220(15) 0.2661(3) 0.0246 1.0000 Uani . . . . . .
C7 C 0.58101(17) 0.46025(19) 0.3249(3) 0.0333 1.0000 Uani . . . . . .
C8 C 0.58485(17) 0.46165(19) 0.4017(4) 0.0343 1.0000 Uani . . . . . .
C9 C 0.61188(16) 0.49478(17) 0.4356(3) 0.0287 1.0000 Uani . . . . . .
C10 C 0.63713(16) 0.52686(17) 0.3935(3) 0.0261 1.0000 Uani . . . . . .
C11 C 0.63430(16) 0.52522(17) 0.3169(3) 0.0275 1.0000 Uani . . . . . .
C12 C 0.60577(17) 0.49196(17) 0.2826(3) 0.0316 1.0000 Uani . . . . . .
C13 C 0.66438(17) 0.6570(2) 0.3084(3) 0.0327 1.0000 Uani . . . . . .
C14 C 0.66334(17) 0.65646(19) 0.3923(4) 0.0325 1.0000 Uani . . . . . .
C15 C 0.66597(15) 0.62562(18) 0.4302(3) 0.0276 1.0000 Uani . . . . . .
C16 C 0.66683(15) 0.59698(17) 0.3916(3) 0.0244 1.0000 Uani . . . . . .
C17 C 0.66401(15) 0.59568(17) 0.3101(3) 0.0235 1.0000 Uani . . . . . .
C18 C 0.66197(17) 0.62341(18) 0.2720(3) 0.0329 1.0000 Uani . . . . . .
C19 C 0.66604(17) 0.56137(17) 0.2783(3) 0.0271 1.0000 Uani . . . . . .
C20 C 0.66343(17) 0.5589(2) 0.1929(3) 0.0337 1.0000 Uani . . . . . .
C21 C 0.67098(16) 0.56411(16) 0.4249(3) 0.0239 1.0000 Uani . . . . . .
C22 C 0.67376(18) 0.5653(2) 0.5089(3) 0.0330 1.0000 Uani . . . . . .
N100 N 0.47212(14) 0.44330(14) 0.4939(3) 0.0454 1.0000 Uani D U . . . .
C101 C 0.47569(17) 0.40738(16) 0.4972(4) 0.0411 1.0000 Uani D U . . . .
C102 C 0.43815(18) 0.36947(15) 0.4934(4) 0.0386 1.0000 Uani D U . . . .
C103 C 0.4456(2) 0.33601(18) 0.4949(4) 0.0472 1.0000 Uani D U . . . .
C104 C 0.4085(3) 0.29769(19) 0.4924(4) 0.0667 1.0000 Uani D U . . . .
C111 C 0.4503(2) 0.4458(2) 0.5609(4) 0.0512 1.0000 Uani D U . . . .
C112 C 0.4692(2) 0.4512(3) 0.6360(4) 0.0658 1.0000 Uani D U . . . .
C113 C 0.4416(2) 0.4466(2) 0.6979(4) 0.0620 1.0000 Uani D U . . . .
C114 C 0.4605(3) 0.4544(3) 0.7729(5) 0.0877 1.0000 Uani D U . . . .
C121 C 0.51350(16) 0.47689(17) 0.4927(5) 0.0525 1.0000 Uani D U . . . .
C122 C 0.5179(2) 0.51657(19) 0.4921(7) 0.0858 1.0000 Uani D U . . . .
C123 C 0.5614(2) 0.5452(2) 0.4932(8) 0.1122 1.0000 Uani D U . . . .
C124 C 0.5716(3) 0.5848(3) 0.5061(9) 0.1308 1.0000 Uani D U . . . .
C131 C 0.4496(2) 0.4425(2) 0.4267(4) 0.0546 1.0000 Uani D U . . . .
C132 C 0.4652(2) 0.4376(2) 0.3537(4) 0.0590 1.0000 Uani D U . . . .
C133 C 0.4369(3) 0.4305(4) 0.2916(5) 0.0995 1.0000 Uani D U . . . .
C134 C 0.4498(4) 0.4291(4) 0.2146(5) 0.1041 1.0000 Uani D U . . . .
N150 N 0.35657(16) 0.54547(17) 0.5983(5) 0.0998 1.0000 Uani D U . . . .
C151 C 0.3351(2) 0.5450(3) 0.6669(6) 0.1071 1.0000 Uani D U . . . .
C152 C 0.3551(3) 0.5483(3) 0.7403(7) 0.1165 1.0000 Uani D U . . . .
C153 C 0.3278(4) 0.5479(5) 0.7994(9) 0.1640 1.0000 Uani D U . . . .
C154 C 0.3458(4) 0.5516(5) 0.8747(10) 0.1666 1.0000 Uani D U . . . .
C161 C 0.3339(3) 0.5462(3) 0.5332(6) 0.1062 1.0000 Uani D U . . . .
C162 C 0.3473(3) 0.5452(3) 0.4555(6) 0.1205 1.0000 Uani D U . . . .
C163 C 0.3275(4) 0.5550(4) 0.3950(8) 0.1354 1.0000 Uani D U . . . .
C164 C 0.3412(4) 0.5552(4) 0.3165(9) 0.1514 1.0000 Uani D U . . . .
C171 C 0.3623(2) 0.51071(19) 0.5958(8) 0.1046 1.0000 Uani D U . . . .
C172 C 0.3267(2) 0.4705(2) 0.6057(8) 0.0993 1.0000 Uani D U . . . .
C173 C 0.3392(2) 0.4389(2) 0.6119(4) 0.0592 1.0000 Uani D U . . . .
C174 C 0.3481(3) 0.4351(3) 0.5336(4) 0.0757 1.0000 Uani D U . . . .
C181 C 0.39694(19) 0.58010(18) 0.5937(8) 0.0930 1.0000 Uani D U . . . .
C182 C 0.3993(2) 0.61947(19) 0.5908(8) 0.0985 1.0000 Uani D U . . . .
C183 C 0.4417(2) 0.6520(2) 0.5927(9) 0.1073 1.0000 Uani D U . . . .
C184 C 0.4447(3) 0.6919(2) 0.5919(9) 0.1252 1.0000 Uani D U . . . .
Br1 Br 0.57018(2) 0.44448(3) 0.61675(9) 0.0599 1.0000 Uani . . . . . .
Br2 Br 0.44982(2) 0.55231(2) 0.42303(9) 0.0513 1.0000 Uani . . . . . .
O14 O 0.65993(13) 0.68144(13) 0.4251(3) 0.0402 1.0000 Uani . . . . . .
O13 O 0.66776(15) 0.68514(14) 0.2758(3) 0.0472 1.0000 Uani . . . . . .
O7 O 0.55275(13) 0.42644(13) 0.2949(3) 0.0409 1.0000 Uani . . . . . .
O8 O 0.56073(13) 0.42816(13) 0.4402(3) 0.0405 1.0000 Uani . . . . . .
O2 O 0.80211(12) 0.57702(12) 0.4092(3) 0.0340 1.0000 Uani . . . . . .
O1 O 0.80054(12) 0.58246(13) 0.2615(2) 0.0320 1.0000 Uani . . . . . .
H31 H 0.7395 0.5705 0.4707 0.0309 1.0000 Uiso R . . . . .
H61 H 0.7341 0.5722 0.2149 0.0328 1.0000 Uiso R . . . . .
H91 H 0.6138 0.4958 0.4867 0.0359 1.0000 Uiso R . . . . .
H121 H 0.6034 0.4913 0.2313 0.0348 1.0000 Uiso R . . . . .
H151 H 0.6665 0.6253 0.4816 0.0379 1.0000 Uiso R . . . . .
H181 H 0.6590 0.6211 0.2205 0.0430 1.0000 Uiso R . . . . .
H203 H 0.6390 0.5554 0.1766 0.0487 1.0000 Uiso R . . . . .
H201 H 0.6663 0.5377 0.1763 0.0489 1.0000 Uiso R . . . . .
H202 H 0.6836 0.5824 0.1722 0.0488 1.0000 Uiso R . . . . .
H221 H 0.6525 0.5668 0.5298 0.0528 1.0000 Uiso R . . . . .
H222 H 0.6736 0.5427 0.5268 0.0529 1.0000 Uiso R . . . . .
H223 H 0.6975 0.5877 0.5236 0.0528 1.0000 Uiso R . . . . .
H1012 H 0.4911 0.4081 0.4553 0.0510 1.0000 Uiso R . . . . .
H1011 H 0.4887 0.4079 0.5426 0.0511 1.0000 Uiso R . . . . .
H1022 H 0.4255 0.3685 0.4469 0.0461 1.0000 Uiso R . . . . .
H1021 H 0.4217 0.3674 0.5344 0.0460 1.0000 Uiso R . . . . .
H1031 H 0.4614 0.3377 0.4524 0.0592 1.0000 Uiso R . . . . .
H1032 H 0.4593 0.3372 0.5403 0.0592 1.0000 Uiso R . . . . .
H1042 H 0.4142 0.2773 0.5015 0.1040 1.0000 Uiso R . . . . .
H1043 H 0.3972 0.2945 0.4439 0.1040 1.0000 Uiso R . . . . .
H1041 H 0.3911 0.2972 0.5297 0.1039 1.0000 Uiso R . . . . .
H1111 H 0.4250 0.4224 0.5626 0.0647 1.0000 Uiso R . . . . .
H1112 H 0.4469 0.4680 0.5524 0.0651 1.0000 Uiso R . . . . .
H1122 H 0.4773 0.4321 0.6422 0.0750 1.0000 Uiso R . . . . .
H1121 H 0.4916 0.4770 0.6396 0.0749 1.0000 Uiso R . . . . .
H1132 H 0.4202 0.4200 0.6974 0.0809 1.0000 Uiso R . . . . .
H1131 H 0.4319 0.4643 0.6892 0.0810 1.0000 Uiso R . . . . .
H1141 H 0.4417 0.4503 0.8102 0.1351 1.0000 Uiso R . . . . .
H1143 H 0.4708 0.4376 0.7818 0.1351 1.0000 Uiso R . . . . .
H1142 H 0.4810 0.4810 0.7743 0.1349 1.0000 Uiso R . . . . .
H1212 H 0.5260 0.4738 0.4491 0.0698 1.0000 Uiso R . . . . .
H1211 H 0.5262 0.4751 0.5369 0.0700 1.0000 Uiso R . . . . .
H1221 H 0.5071 0.5204 0.4470 0.1048 1.0000 Uiso R . . . . .
H1222 H 0.5056 0.5205 0.5344 0.1049 1.0000 Uiso R . . . . .
H1232 H 0.5731 0.5432 0.4478 0.1430 1.0000 Uiso R . . . . .
H1231 H 0.5721 0.5387 0.5354 0.1431 1.0000 Uiso R . . . . .
H1242 H 0.5967 0.6015 0.4846 0.1881 1.0000 Uiso R . . . . .
H1241 H 0.5520 0.5882 0.4816 0.1882 1.0000 Uiso R . . . . .
H1243 H 0.5718 0.5898 0.5584 0.1881 1.0000 Uiso R . . . . .
H1312 H 0.4234 0.4208 0.4327 0.0670 1.0000 Uiso R . . . . .
H1311 H 0.4490 0.4668 0.4255 0.0672 1.0000 Uiso R . . . . .
H1322 H 0.4699 0.4161 0.3572 0.0718 1.0000 Uiso R . . . . .
H1321 H 0.4893 0.4610 0.3429 0.0721 1.0000 Uiso R . . . . .
H1331 H 0.4140 0.4057 0.3003 0.1211 1.0000 Uiso R . . . . .
H1332 H 0.4303 0.4509 0.2932 0.1210 1.0000 Uiso R . . . . .
H1343 H 0.4285 0.4198 0.1807 0.1661 1.0000 Uiso R . . . . .
H1341 H 0.4604 0.4120 0.2142 0.1661 1.0000 Uiso R . . . . .
H1342 H 0.4697 0.4549 0.2012 0.1660 1.0000 Uiso R . . . . .
H1511 H 0.3309 0.5668 0.6642 0.1310 1.0000 Uiso R . . . . .
H1512 H 0.3103 0.5212 0.6674 0.1310 1.0000 Uiso R . . . . .
H1522 H 0.3803 0.5717 0.7423 0.1478 1.0000 Uiso R . . . . .
H1521 H 0.3584 0.5260 0.7472 0.1481 1.0000 Uiso R . . . . .
H1532 H 0.3248 0.5704 0.7923 0.1900 1.0000 Uiso R . . . . .
H1531 H 0.3025 0.5246 0.7958 0.1900 1.0000 Uiso R . . . . .
H1541 H 0.3309 0.5548 0.9130 0.2540 1.0000 Uiso R . . . . .
H1542 H 0.3719 0.5733 0.8758 0.2540 1.0000 Uiso R . . . . .
H1543 H 0.3466 0.5282 0.8837 0.2540 1.0000 Uiso R . . . . .
H1611 H 0.3329 0.5699 0.5367 0.1299 1.0000 Uiso R . . . . .
H1612 H 0.3080 0.5242 0.5380 0.1300 1.0000 Uiso R . . . . .
H1621 H 0.3750 0.5638 0.4532 0.1470 1.0000 Uiso R . . . . .
H1622 H 0.3430 0.5194 0.4466 0.1470 1.0000 Uiso R . . . . .
H1632 H 0.3307 0.5803 0.4060 0.1710 1.0000 Uiso R . . . . .
H1631 H 0.3000 0.5356 0.3967 0.1710 1.0000 Uiso R . . . . .
H1642 H 0.3324 0.5686 0.2851 0.2220 1.0000 Uiso R . . . . .
H1641 H 0.3691 0.5684 0.3153 0.2220 1.0000 Uiso R . . . . .
H1643 H 0.3313 0.5292 0.2988 0.2220 1.0000 Uiso R . . . . .
H1711 H 0.3729 0.5112 0.5471 0.1349 1.0000 Uiso R . . . . .
H1712 H 0.3808 0.5141 0.6339 0.1350 1.0000 Uiso R . . . . .
H1721 H 0.3106 0.4650 0.5615 0.1248 1.0000 Uiso R . . . . .
H1722 H 0.3123 0.4703 0.6490 0.1251 1.0000 Uiso R . . . . .
H1731 H 0.3182 0.4147 0.6314 0.0729 1.0000 Uiso R . . . . .
H1732 H 0.3619 0.4477 0.6428 0.0729 1.0000 Uiso R . . . . .
H1743 H 0.3598 0.4191 0.5312 0.1131 1.0000 Uiso R . . . . .
H1741 H 0.3243 0.4231 0.5061 0.1130 1.0000 Uiso R . . . . .
H1742 H 0.3653 0.4603 0.5134 0.1130 1.0000 Uiso R . . . . .
H1811 H 0.4085 0.5776 0.5483 0.1170 1.0000 Uiso R . . . . .
H1812 H 0.4116 0.5795 0.6360 0.1169 1.0000 Uiso R . . . . .
H1821 H 0.3865 0.6213 0.5468 0.1250 1.0000 Uiso R . . . . .
H1822 H 0.3868 0.6220 0.6347 0.1250 1.0000 Uiso R . . . . .
H1831 H 0.4542 0.6494 0.5488 0.1359 1.0000 Uiso R . . . . .
H1832 H 0.4542 0.6495 0.6366 0.1360 1.0000 Uiso R . . . . .
H1841 H 0.4714 0.7118 0.5870 0.1960 1.0000 Uiso R . . . . .
H1842 H 0.4304 0.6939 0.5511 0.1960 1.0000 Uiso R . . . . .
H1843 H 0.4346 0.6959 0.6372 0.1959 1.0000 Uiso R . . . . .
H11 H 0.7954 0.5775 0.2158 0.0400 1.0000 Uiso R . . . . .
H21 H 0.7973 0.5737 0.4552 0.0436 1.0000 Uiso R . . . . .
H71 H 0.5535 0.4274 0.2479 0.0515 1.0000 Uiso R . . . . .
H81 H 0.5632 0.4324 0.4865 0.0506 1.0000 Uiso R . . . . .
loop_
_atom_site_aniso_label
_atom_site_aniso_U_11
_atom_site_aniso_U_22
_atom_site_aniso_U_33
_atom_site_aniso_U_23
_atom_site_aniso_U_13
_atom_site_aniso_U_12
C1 0.025(3) 0.021(3) 0.020(3) 0.000(2) 0.001(2) 0.011(3)
C2 0.024(3) 0.018(3) 0.036(4) 0.001(2) -0.002(3) 0.011(3)
C3 0.025(3) 0.033(3) 0.017(3) -0.004(2) -0.004(2) 0.015(3)
C4 0.025(3) 0.024(3) 0.022(3) 0.002(2) -0.001(2) 0.012(3)
C5 0.027(3) 0.027(3) 0.015(3) 0.004(2) 0.003(2) 0.013(3)
C6 0.034(3) 0.023(3) 0.018(3) -0.001(2) 0.003(2) 0.015(3)
C7 0.023(3) 0.042(4) 0.032(4) -0.007(3) 0.000(3) 0.014(3)
C8 0.020(3) 0.037(4) 0.046(4) 0.003(3) 0.009(3) 0.014(3)
C9 0.023(3) 0.033(3) 0.029(3) 0.001(3) 0.002(2) 0.014(3)
C10 0.024(3) 0.040(3) 0.014(3) 0.000(2) 0.002(2) 0.016(3)
C11 0.022(3) 0.038(3) 0.021(3) -0.002(2) -0.003(2) 0.013(3)
C12 0.031(3) 0.040(4) 0.024(3) -0.008(3) -0.003(3) 0.019(3)
C13 0.023(3) 0.050(4) 0.032(3) 0.007(3) 0.004(3) 0.024(3)
C14 0.020(3) 0.041(4) 0.032(3) -0.003(3) 0.001(3) 0.011(3)
C15 0.023(3) 0.038(4) 0.020(3) -0.001(2) 0.004(2) 0.014(3)
C16 0.014(3) 0.038(3) 0.016(3) 0.003(2) 0.003(2) 0.009(3)
C17 0.012(3) 0.039(3) 0.019(3) -0.001(2) -0.001(2) 0.013(2)
C18 0.031(3) 0.045(4) 0.023(3) 0.007(3) 0.004(2) 0.018(3)
C19 0.027(3) 0.039(3) 0.009(3) 0.001(2) 0.000(2) 0.012(3)
C20 0.025(3) 0.057(4) 0.020(3) 0.001(3) 0.003(3) 0.022(3)
C21 0.020(3) 0.031(3) 0.016(3) -0.002(2) 0.000(2) 0.009(3)
C22 0.027(3) 0.049(4) 0.021(3) 0.004(3) 0.001(2) 0.018(3)
N100 0.025(2) 0.035(2) 0.076(3) -0.001(3) -0.001(2) 0.0154(19)
C101 0.036(3) 0.044(2) 0.050(4) -0.007(3) -0.006(3) 0.025(2)
C102 0.048(3) 0.037(2) 0.034(3) 0.000(3) -0.003(3) 0.023(2)
C103 0.072(5) 0.059(3) 0.031(4) -0.004(3) 0.002(3) 0.048(3)
C104 0.119(6) 0.038(3) 0.041(4) -0.002(3) 0.015(4) 0.037(3)
C111 0.028(3) 0.039(4) 0.092(3) 0.000(4) 0.007(3) 0.022(3)
C112 0.053(5) 0.058(5) 0.091(4) -0.020(5) -0.004(3) 0.031(4)
C113 0.063(5) 0.038(4) 0.092(4) -0.015(4) 0.002(3) 0.030(4)
C114 0.095(8) 0.107(9) 0.093(4) -0.023(6) -0.006(5) 0.075(7)
C121 0.023(2) 0.046(3) 0.085(5) -0.012(4) 0.003(3) 0.014(2)
C122 0.047(4) 0.040(3) 0.158(10) -0.017(5) 0.029(6) 0.012(3)
C123 0.053(4) 0.065(4) 0.169(12) -0.026(7) 0.058(7) -0.008(4)
C124 0.070(7) 0.077(5) 0.205(15) -0.046(9) 0.058(8) 0.006(5)
C131 0.040(4) 0.036(4) 0.090(3) 0.004(4) -0.011(3) 0.020(3)
C132 0.053(5) 0.037(4) 0.074(3) 0.005(4) -0.013(3) 0.013(4)
C133 0.099(8) 0.139(10) 0.094(5) 0.010(7) -0.027(5) 0.084(8)
C134 0.143(11) 0.098(8) 0.078(4) -0.008(6) -0.046(6) 0.064(8)
N150 0.023(3) 0.036(3) 0.240(6) -0.032(5) -0.008(3) 0.015(2)
C151 0.028(4) 0.045(5) 0.244(6) -0.033(6) -0.002(4) 0.015(4)
C152 0.054(6) 0.039(5) 0.242(6) -0.008(7) 0.000(5) 0.012(5)
C153 0.059(8) 0.140(13) 0.241(8) -0.002(13) 0.020(8) 0.011(8)
C154 0.096(11) 0.126(13) 0.239(8) 0.064(13) 0.037(9) 0.026(10)
C161 0.033(5) 0.053(6) 0.243(6) -0.055(6) -0.021(5) 0.029(4)
C162 0.049(6) 0.063(7) 0.242(6) -0.068(8) -0.023(6) 0.023(5)
C163 0.075(8) 0.060(7) 0.256(8) 0.024(10) 0.031(8) 0.023(6)
C164 0.108(11) 0.058(7) 0.247(8) -0.031(10) 0.004(9) 0.010(7)
C171 0.029(4) 0.033(3) 0.252(12) -0.032(5) -0.009(5) 0.015(2)
C172 0.054(5) 0.040(3) 0.186(11) -0.007(6) -0.002(6) 0.010(3)
C173 0.056(5) 0.035(4) 0.065(4) -0.005(4) 0.003(4) 0.007(3)
C174 0.083(7) 0.061(5) 0.047(4) 0.013(4) -0.001(4) 0.009(5)
C181 0.028(3) 0.031(3) 0.216(11) -0.032(5) -0.012(4) 0.011(2)
C182 0.030(3) 0.036(3) 0.231(13) -0.028(6) -0.014(6) 0.018(3)
C183 0.037(4) 0.036(3) 0.237(14) -0.013(7) -0.006(7) 0.009(3)
C184 0.049(6) 0.035(3) 0.277(17) -0.020(8) -0.012(8) 0.010(4)
Br1 0.0369(4) 0.0966(7) 0.0343(4) 0.0249(4) 0.0066(3) 0.0245(4)
Br2 0.0491(4) 0.0653(5) 0.0260(3) -0.0169(3) -0.0132(3) 0.0185(4)
O14 0.048(3) 0.036(3) 0.038(3) -0.004(2) 0.005(2) 0.023(2)
O13 0.053(3) 0.050(3) 0.048(3) 0.017(2) 0.018(2) 0.032(3)
O7 0.032(2) 0.043(3) 0.037(3) -0.002(2) -0.003(2) 0.010(2)
O8 0.037(3) 0.040(3) 0.035(3) 0.009(2) 0.012(2) 0.012(2)
O2 0.021(2) 0.046(3) 0.037(2) 0.002(2) -0.0067(18) 0.017(2)
O1 0.024(2) 0.041(3) 0.033(2) 0.0019(19) 0.0052(18) 0.018(2)

_refine_ls_extinction_method     None
_oxford_refine_ls_scale          0.0089193(3)
loop_
_geom_bond_atom_site_label_1
_geom_bond_site_symmetry_1
_geom_bond_atom_site_label_2
_geom_bond_site_symmetry_2
_geom_bond_distance
_geom_bond_publ_flag
C1 . C2 . 1.398(8) yes
C1 . C6 . 1.397(8) yes
C1 . O1 . 1.359(7) yes
C2 . C3 . 1.401(8) yes
C2 . O2 . 1.365(7) yes
C3 . C4 . 1.377(8) yes
C3 . H31 . 0.924 no
C4 . C5 . 1.388(8) yes
C4 . C21 . 1.548(8) yes
C5 . C6 . 1.379(8) yes
C5 . C19 . 1.522(8) yes
C6 . H61 . 0.927 no
C7 . C8 . 1.396(10) yes
C7 . C12 . 1.382(9) yes
C7 . O7 . 1.365(8) yes
C8 . C9 . 1.363(9) yes
C8 . O8 . 1.382(8) yes
C9 . C10 . 1.393(8) yes
C9 . H91 . 0.927 no
C10 . C11 . 1.389(8) yes
C10 . C21 . 1.532(8) yes
C11 . C12 . 1.389(8) yes
C11 . C19 . 1.531(8) yes
C12 . H121 . 0.931 no
C13 . C14 . 1.517(8) yes
C13 . C18 . 1.453(9) yes
C13 . O13 . 1.213(7) yes
C14 . C15 . 1.458(9) yes
C14 . O14 . 1.224(8) yes
C15 . C16 . 1.354(8) yes
C15 . H151 . 0.929 no
C16 . C17 . 1.478(7) yes
C16 . C21 . 1.525(8) yes
C17 . C18 . 1.339(8) yes
C17 . C19 . 1.523(8) yes
C18 . H181 . 0.938 no
C19 . C20 . 1.547(8) yes
C20 . H203 . 0.961 no
C20 . H201 . 0.957 no
C20 . H202 . 0.956 no
C21 . C22 . 1.521(8) yes
C22 . H221 . 0.959 no
C22 . H222 . 0.954 no
C22 . H223 . 0.959 no
N100 . C101 . 1.510(6) yes
N100 . C111 . 1.524(7) yes
N100 . C121 . 1.520(6) yes
N100 . C131 . 1.502(7) yes
C101 . C102 . 1.507(7) yes
C101 . H1012 . 0.968 no
C101 . H1011 . 0.966 no
C102 . C103 . 1.507(7) yes
C102 . H1022 . 0.972 no
C102 . H1021 . 0.966 no
C103 . C104 . 1.506(7) yes
C103 . H1031 . 0.973 no
C103 . H1032 . 0.972 no
C104 . H1042 . 0.962 no
C104 . H1043 . 0.964 no
C104 . H1041 . 0.963 no
C111 . C112 . 1.518(8) yes
C111 . H1111 . 0.972 no
C111 . H1112 . 0.974 no
C112 . C113 . 1.515(8) yes
C112 . H1122 . 0.971 no
C112 . H1121 . 0.970 no
C113 . C114 . 1.506(8) yes
C113 . H1132 . 0.973 no
C113 . H1131 . 0.976 no
C114 . H1141 . 0.959 no
C114 . H1143 . 0.961 no
C114 . H1142 . 0.963 no
C121 . C122 . 1.503(7) yes
C121 . H1212 . 0.973 no
C121 . H1211 . 0.969 no
C122 . C123 . 1.528(8) yes
C122 . H1221 . 0.970 no
C122 . H1222 . 0.963 no
C123 . C124 . 1.442(8) yes
C123 . H1232 . 0.969 no
C123 . H1231 . 0.971 no
C124 . H1242 . 0.964 no
C124 . H1241 . 0.966 no
C124 . H1243 . 0.965 no
C131 . C132 . 1.513(8) yes
C131 . H1312 . 0.976 no
C131 . H1311 . 0.980 no
C132 . C133 . 1.514(8) yes
C132 . H1322 . 0.970 no
C132 . H1321 . 0.967 no
C133 . C134 . 1.494(9) yes
C133 . H1331 . 0.968 no
C133 . H1332 . 0.973 no
C134 . H1343 . 0.963 no
C134 . H1341 . 0.965 no
C134 . H1342 . 0.964 no
N150 . C151 . 1.502(8) yes
N150 . C161 . 1.494(8) yes
N150 . C171 . 1.513(7) yes
N150 . C181 . 1.512(7) yes
C151 . C152 . 1.520(9) yes
C151 . H1511 . 0.969 no
C151 . H1512 . 0.969 no
C152 . C153 . 1.521(9) yes
C152 . H1522 . 0.972 no
C152 . H1521 . 0.970 no
C153 . C154 . 1.513(9) yes
C153 . H1532 . 0.972 no
C153 . H1531 . 0.972 no
C154 . H1541 . 0.963 no
C154 . H1542 . 0.965 no
C154 . H1543 . 0.962 no
C161 . C162 . 1.512(8) yes
C161 . H1611 . 0.969 no
C161 . H1612 . 0.969 no
C162 . C163 . 1.511(9) yes
C162 . H1621 . 0.974 no
C162 . H1622 . 0.970 no
C163 . C164 . 1.520(9) yes
C163 . H1632 . 0.973 no
C163 . H1631 . 0.974 no
C164 . H1642 . 0.962 no
C164 . H1641 . 0.962 no
C164 . H1643 . 0.961 no
C171 . C172 . 1.531(8) yes
C171 . H1711 . 0.973 no
C171 . H1712 . 0.970 no
C172 . C173 . 1.573(8) yes
C172 . H1721 . 0.979 no
C172 . H1722 . 0.967 no
C173 . C174 . 1.486(8) yes
C173 . H1731 . 0.975 no
C173 . H1732 . 0.969 no
C174 . H1743 . 0.962 no
C174 . H1741 . 0.959 no
C174 . H1742 . 0.961 no
C181 . C182 . 1.526(7) yes
C181 . H1811 . 0.971 no
C181 . H1812 . 0.970 no
C182 . C183 . 1.531(8) yes
C182 . H1821 . 0.970 no
C182 . H1822 . 0.969 no
C183 . C184 . 1.533(8) yes
C183 . H1831 . 0.972 no
C183 . H1832 . 0.970 no
C184 . H1841 . 0.964 no
C184 . H1842 . 0.959 no
C184 . H1843 . 0.961 no
O7 . H71 . 0.850 no
O8 . H81 . 0.850 no
O2 . H21 . 0.850 no
O1 . H11 . 0.850 no
loop_
_geom_angle_atom_site_label_1
_geom_angle_site_symmetry_1
_geom_angle_atom_site_label_2
_geom_angle_site_symmetry_2
_geom_angle_atom_site_label_3
_geom_angle_site_symmetry_3
_geom_angle
_geom_angle_publ_flag
C2 . C1 . C6 . 119.3(5) yes
C2 . C1 . O1 . 118.3(5) yes
C6 . C1 . O1 . 122.4(5) yes
C1 . C2 . C3 . 119.9(5) yes
C1 . C2 . O2 . 117.9(5) yes
C3 . C2 . O2 . 122.2(5) yes
C2 . C3 . C4 . 119.3(5) yes
C2 . C3 . H31 . 120.7 no
C4 . C3 . H31 . 120.1 no
C3 . C4 . C5 . 121.4(5) yes
C3 . C4 . C21 . 123.8(5) yes
C5 . C4 . C21 . 114.8(5) yes
C4 . C5 . C6 . 119.3(5) yes
C4 . C5 . C19 . 114.0(5) yes
C6 . C5 . C19 . 126.7(5) yes
C1 . C6 . C5 . 120.7(5) yes
C1 . C6 . H61 . 120.0 no
C5 . C6 . H61 . 119.4 no
C8 . C7 . C12 . 120.0(6) yes
C8 . C7 . O7 . 117.1(5) yes
C12 . C7 . O7 . 122.9(6) yes
C7 . C8 . C9 . 120.2(6) yes
C7 . C8 . O8 . 116.9(5) yes
C9 . C8 . O8 . 122.9(6) yes
C8 . C9 . C10 . 120.2(6) yes
C8 . C9 . H91 . 120.0 no
C10 . C9 . H91 . 119.8 no
C9 . C10 . C11 . 119.8(5) yes
C9 . C10 . C21 . 124.8(5) yes
C11 . C10 . C21 . 115.3(5) yes
C10 . C11 . C12 . 119.9(6) yes
C10 . C11 . C19 . 113.6(5) yes
C12 . C11 . C19 . 126.4(5) yes
C11 . C12 . C7 . 119.8(6) yes
C11 . C12 . H121 . 119.6 no
C7 . C12 . H121 . 120.6 no
C14 . C13 . C18 . 116.7(5) yes
C14 . C13 . O13 . 119.3(6) yes
C18 . C13 . O13 . 124.0(6) yes
C13 . C14 . C15 . 118.1(5) yes
C13 . C14 . O14 . 119.0(6) yes
C15 . C14 . O14 . 122.9(6) yes
C14 . C15 . C16 . 120.8(5) yes
C14 . C15 . H151 . 119.7 no
C16 . C15 . H151 . 119.5 no
C15 . C16 . C17 . 120.7(5) yes
C15 . C16 . C21 . 125.5(5) yes
C17 . C16 . C21 . 113.7(5) yes
C16 . C17 . C18 . 121.2(5) yes
C16 . C17 . C19 . 111.7(5) yes
C18 . C17 . C19 . 127.0(5) yes
C13 . C18 . C17 . 121.8(5) yes
C13 . C18 . H181 . 119.1 no
C17 . C18 . H181 . 119.0 no
C11 . C19 . C17 . 106.5(5) yes
C11 . C19 . C5 . 106.5(5) yes
C17 . C19 . C5 . 103.2(4) yes
C11 . C19 . C20 . 113.4(5) yes
C17 . C19 . C20 . 113.7(5) yes
C5 . C19 . C20 . 112.8(5) yes
C19 . C20 . H203 . 110.3 no
C19 . C20 . H201 . 109.6 no
H203 . C20 . H201 . 109.7 no
C19 . C20 . H202 . 109.4 no
H203 . C20 . H202 . 108.6 no
H201 . C20 . H202 . 109.3 no
C10 . C21 . C4 . 104.2(4) yes
C10 . C21 . C16 . 105.4(4) yes
C4 . C21 . C16 . 102.5(4) yes
C10 . C21 . C22 . 114.5(5) yes
C4 . C21 . C22 . 115.0(5) yes
C16 . C21 . C22 . 113.9(5) yes
C21 . C22 . H221 . 110.1 no
C21 . C22 . H222 . 110.0 no
H221 . C22 . H222 . 109.7 no
C21 . C22 . H223 . 109.2 no
H221 . C22 . H223 . 108.9 no
H222 . C22 . H223 . 108.9 no
C101 . N100 . C111 . 111.0(5) yes
C101 . N100 . C121 . 105.1(4) yes
C111 . N100 . C121 . 111.0(5) yes
C101 . N100 . C131 . 110.6(5) yes
C111 . N100 . C131 . 106.8(5) yes
C121 . N100 . C131 . 112.4(6) yes
N100 . C101 . C102 . 115.6(5) yes
N100 . C101 . H1012 . 107.5 no
C102 . C101 . H1012 . 107.1 no
N100 . C101 . H1011 . 108.6 no
C102 . C101 . H1011 . 108.3 no
H1012 . C101 . H1011 . 109.7 no
C101 . C102 . C103 . 110.5(5) yes
C101 . C102 . H1022 . 108.5 no
C103 . C102 . H1022 . 108.0 no
C101 . C102 . H1021 . 110.1 no
C103 . C102 . H1021 . 109.7 no
H1022 . C102 . H1021 . 110.0 no
C102 . C103 . C104 . 111.6(6) yes
C102 . C103 . H1031 . 109.4 no
C104 . C103 . H1031 . 108.6 no
C102 . C103 . H1032 . 109.0 no
C104 . C103 . H1032 . 108.5 no
H1031 . C103 . H1032 . 109.7 no
C103 . C104 . H1042 . 109.0 no
C103 . C104 . H1043 . 108.7 no
H1042 . C104 . H1043 . 109.7 no
C103 . C104 . H1041 . 109.4 no
H1042 . C104 . H1041 . 109.6 no
H1043 . C104 . H1041 . 110.4 no
N100 . C111 . C112 . 117.4(5) yes
N100 . C111 . H1111 . 108.4 no
C112 . C111 . H1111 . 108.2 no
N100 . C111 . H1112 . 106.2 no
C112 . C111 . H1112 . 107.2 no
H1111 . C111 . H1112 . 109.3 no
C111 . C112 . C113 . 111.3(6) yes
C111 . C112 . H1122 . 109.1 no
C113 . C112 . H1122 . 109.0 no
C111 . C112 . H1121 . 109.9 no
C113 . C112 . H1121 . 107.9 no
H1122 . C112 . H1121 . 109.6 no
C112 . C113 . C114 . 112.5(7) yes
C112 . C113 . H1132 . 108.4 no
C114 . C113 . H1132 . 108.2 no
C112 . C113 . H1131 . 108.7 no
C114 . C113 . H1131 . 109.5 no
H1132 . C113 . H1131 . 109.6 no
C113 . C114 . H1141 . 109.3 no
C113 . C114 . H1143 . 110.4 no
H1141 . C114 . H1143 . 109.5 no
C113 . C114 . H1142 . 108.3 no
H1141 . C114 . H1142 . 109.5 no
H1143 . C114 . H1142 . 109.9 no
N100 . C121 . C122 . 115.6(5) yes
N100 . C121 . H1212 . 107.4 no
C122 . C121 . H1212 . 109.2 no
N100 . C121 . H1211 . 107.6 no
C122 . C121 . H1211 . 107.2 no
H1212 . C121 . H1211 . 109.8 no
C121 . C122 . C123 . 106.1(6) yes
C121 . C122 . H1221 . 110.3 no
C123 . C122 . H1221 . 108.8 no
C121 . C122 . H1222 . 111.4 no
C123 . C122 . H1222 . 110.4 no
H1221 . C122 . H1222 . 109.7 no
C122 . C123 . C124 . 114.4(8) yes
C122 . C123 . H1232 . 110.0 no
C124 . C123 . H1232 . 110.2 no
C122 . C123 . H1231 . 107.4 no
C124 . C123 . H1231 . 104.3 no
H1232 . C123 . H1231 . 110.4 no
C123 . C124 . H1242 . 108.5 no
C123 . C124 . H1241 . 106.0 no
H1242 . C124 . H1241 . 110.7 no
C123 . C124 . H1243 . 110.6 no
H1242 . C124 . H1243 . 110.8 no
H1241 . C124 . H1243 . 110.2 no
N100 . C131 . C132 . 115.4(6) yes
N100 . C131 . H1312 . 107.1 no
C132 . C131 . H1312 . 108.1 no
N100 . C131 . H1311 . 107.9 no
C132 . C131 . H1311 . 108.9 no
H1312 . C131 . H1311 . 109.3 no
C131 . C132 . C133 . 110.8(7) yes
C131 . C132 . H1322 . 109.3 no
C133 . C132 . H1322 . 109.8 no
C131 . C132 . H1321 . 109.1 no
C133 . C132 . H1321 . 108.8 no
H1322 . C132 . H1321 . 109.2 no
C132 . C133 . C134 . 117.3(8) yes
C132 . C133 . H1331 . 107.9 no
C134 . C133 . H1331 . 106.3 no
C132 . C133 . H1332 . 108.0 no
C134 . C133 . H1332 . 107.4 no
H1331 . C133 . H1332 . 109.8 no
C133 . C134 . H1343 . 110.7 no
C133 . C134 . H1341 . 108.3 no
H1343 . C134 . H1341 . 109.8 no
C133 . C134 . H1342 . 108.1 no
H1343 . C134 . H1342 . 110.3 no
H1341 . C134 . H1342 . 109.7 no
C151 . N150 . C161 . 107.7(6) yes
C151 . N150 . C171 . 111.0(8) yes
C161 . N150 . C171 . 111.3(8) yes
C151 . N150 . C181 . 113.4(8) yes
C161 . N150 . C181 . 108.5(8) yes
C171 . N150 . C181 . 104.9(5) yes
N150 . C151 . C152 . 116.7(7) yes
N150 . C151 . H1511 . 107.6 no
C152 . C151 . H1511 . 106.5 no
N150 . C151 . H1512 . 108.4 no
C152 . C151 . H1512 . 108.3 no
H1511 . C151 . H1512 . 109.2 no
C151 . C152 . C153 . 105.7(10) yes
C151 . C152 . H1522 . 111.2 no
C153 . C152 . H1522 . 112.2 no
C151 . C152 . H1521 . 109.6 no
C153 . C152 . H1521 . 108.9 no
H1522 . C152 . H1521 . 109.1 no
C152 . C153 . C154 . 109.0(13) yes
C152 . C153 . H1532 . 108.4 no
C154 . C153 . H1532 . 107.7 no
C152 . C153 . H1531 . 110.9 no
C154 . C153 . H1531 . 111.7 no
H1532 . C153 . H1531 . 109.0 no
C153 . C154 . H1541 . 111.3 no
C153 . C154 . H1542 . 110.6 no
H1541 . C154 . H1542 . 109.0 no
C153 . C154 . H1543 . 107.6 no
H1541 . C154 . H1543 . 109.1 no
H1542 . C154 . H1543 . 109.1 no
N150 . C161 . C162 . 120.4(8) yes
N150 . C161 . H1611 . 106.8 no
C162 . C161 . H1611 . 105.8 no
N150 . C161 . H1612 . 107.1 no
C162 . C161 . H1612 . 106.9 no
H1611 . C161 . H1612 . 109.6 no
C161 . C162 . C163 . 115.3(10) yes
C161 . C162 . H1621 . 107.5 no
C163 . C162 . H1621 . 108.2 no
C161 . C162 . H1622 . 107.7 no
C163 . C162 . H1622 . 108.4 no
H1621 . C162 . H1622 . 109.7 no
C162 . C163 . C164 . 116.2(12) yes
C162 . C163 . H1632 . 107.7 no
C164 . C163 . H1632 . 109.0 no
C162 . C163 . H1631 . 107.4 no
C164 . C163 . H1631 . 107.1 no
H1632 . C163 . H1631 . 109.3 no
C163 . C164 . H1642 . 108.8 no
C163 . C164 . H1641 . 109.9 no
H1642 . C164 . H1641 . 109.0 no
C163 . C164 . H1643 . 110.7 no
H1642 . C164 . H1643 . 109.5 no
H1641 . C164 . H1643 . 109.0 no
N150 . C171 . C172 . 118.2(6) yes
N150 . C171 . H1711 . 105.9 no
C172 . C171 . H1711 . 107.0 no
N150 . C171 . H1712 . 107.8 no
C172 . C171 . H1712 . 107.8 no
H1711 . C171 . H1712 . 110.1 no
C171 . C172 . C173 . 110.4(6) yes
C171 . C172 . H1721 . 107.5 no
C173 . C172 . H1721 . 108.3 no
C171 . C172 . H1722 . 109.8 no
C173 . C172 . H1722 . 111.0 no
H1721 . C172 . H1722 . 109.8 no
C172 . C173 . C174 . 101.7(8) yes
C172 . C173 . H1731 . 111.1 no
C174 . C173 . H1731 . 111.9 no
C172 . C173 . H1732 . 111.4 no
C174 . C173 . H1732 . 111.0 no
H1731 . C173 . H1732 . 109.7 no
C173 . C174 . H1743 . 109.4 no
C173 . C174 . H1741 . 108.6 no
H1743 . C174 . H1741 . 109.4 no
C173 . C174 . H1742 . 109.7 no
H1743 . C174 . H1742 . 110.2 no
H1741 . C174 . H1742 . 109.6 no
N150 . C181 . C182 . 115.6(6) yes
N150 . C181 . H1811 . 107.2 no
C182 . C181 . H1811 . 106.8 no
N150 . C181 . H1812 . 108.3 no
C182 . C181 . H1812 . 108.8 no
H1811 . C181 . H1812 . 110.0 no
C181 . C182 . C183 . 110.3(6) yes
C181 . C182 . H1821 . 110.1 no
C183 . C182 . H1821 . 110.8 no
C181 . C182 . H1822 . 108.0 no
C183 . C182 . H1822 . 107.6 no
H1821 . C182 . H1822 . 110.0 no
C182 . C183 . C184 . 111.2(7) yes
C182 . C183 . H1831 . 107.5 no
C184 . C183 . H1831 . 109.2 no
C182 . C183 . H1832 . 109.7 no
C184 . C183 . H1832 . 109.7 no
H1831 . C183 . H1832 . 109.6 no
C183 . C184 . H1841 . 109.6 no
C183 . C184 . H1842 . 110.6 no
H1841 . C184 . H1842 . 108.6 no
C183 . C184 . H1843 . 110.0 no
H1841 . C184 . H1843 . 108.8 no
H1842 . C184 . H1843 . 109.2 no
C7 . O7 . H71 . 111.0 no
C8 . O8 . H81 . 110.4 no
C2 . O2 . H21 . 105.6 no
C1 . O1 . H11 . 111.5 no
loop_
_geom_hbond_atom_site_label_D
_geom_hbond_site_symmetry_D
_geom_hbond_atom_site_label_H
_geom_hbond_site_symmetry_H
_geom_hbond_atom_site_label_A
_geom_hbond_site_symmetry_A
_geom_hbond_angle_DHA
_geom_hbond_distance_DH
_geom_hbond_distance_HA
_geom_hbond_distance_DA
_geom_hbond_publ_flag
C18 . H181 . O14 11_654 152.80(17) 0.938 2.587 3.448(13) yes
C101 . H1012 . O8 . 133.4(2) 0.968 2.491 3.233(13) yes
C102 . H1021 . O14 14_544 152.49(17) 0.966 2.592 3.478(13) yes
C153 . H1531 . O8 12_555 174.6(4) 0.972 2.488 3.457(13) yes


_chemical_name_systematic        '[3.(TBA.Br)2]n'
